# Supplementary material for: 2-(Mesitylmethyl­sulfan­yl)pyridine N-oxide–18-crown-6 (2/1)
Source: Acta Crystallogr Sect E Struct Rep Online. 2008 May 3;64(Pt 6):o976. doi: 10.1107/S1600536808012403 (PMC2961412; doi:10.1107/S1600536808012403)
Supplement: Supplementary file 1 [file e-64-0o976-sup1.cif]

##############################################################################
###                                                                        ###
###        Electronic paper (Acta Crystallographica Section E)             ###
###                                                                        ###
##############################################################################
#                                                                            #
# This CIF contains the data in a paper accepted for publication in Acta     #
# Crystallographica Section E. It conforms to the requirements of Notes      #
# for Authors for Section E, and has been peer reviewed under the auspices   #
# of the IUCr Commission on Journals.                                        #
#                                                                            #
# Full details of the Crystallographic Information File format               #
# are given in the paper "The Crystallographic Information File (CIF):       #
# a New Standard Archive File for Crystallography" by S. R. Hall, F. H.      #
# Allen and I. D. Brown [Acta Cryst. (1991), A47, 655-685].                  #
#                                                                            #
# The current version of the core CIF dictionary is obtainable from          #
# ftp://ftp.iucr.org/pub/cif_core.dic. The current version number is 2.4.    #
#                                                                            #
# Software is freely available for graphical display of the structure(s) in  #
# this CIF.  For information consult the CIF home page http://www.iucr.org/  #
# cif/home.html                                                              #
#                                                                            #
# This file may be used for bona fide research purposes within the           #
# scientific community so long as proper attribution is given to the journal # 
# article from which it was obtained.                                        #
#                                                                            #
##############################################################################
                                             
data_global
_audit_creation_method     'WinGX routine CIF_UPDATE'
_audit_conform_dict_name     cif_core.dic
_audit_conform_dict_version     2.3
_journal_date_recd_electronic     2008-04-23
_journal_date_accepted     2008-04-28
_journal_name_full     'Acta Crystallographica, Section E'
_journal_year     2008
_journal_volume     64
_journal_issue      6
_journal_page_first     o976
_journal_page_last     o976
_journal_paper_category     QO
_journal_coeditor_code     CI2589
_publ_contact_author_name     'Ravindran Durai Nayagam'
_publ_contact_author_address
;
Department of Chemistry
Popes college
Sawyerpuram 628251
Tamilnadu
India
;
_publ_contact_author_email     'b_ravidurai@yahoo.com'
_publ_contact_author_fax     '?'
_publ_contact_author_phone     '+91944329038'
_publ_section_title
;
2-(Mesitylmethylsulfanyl)pyridine <i>N</i>-oxide--18-crown-6 (2/1)
;
loop_
    _publ_author_name
    _publ_author_address
    'Ravindran Durai Nayagam, B.'
;
Department of Chemistry
Popes College
Sawyerpuram 628 251
Tamil Nadu
India
;
    'Jebas, Samuel Robinson'
;
Department of Physics
Karunya University
Karunya Nagar
Coimbatore 641 114
India
;
    'Jebaraj Devadasan, J.'
;
Department of Physics
Popes College
Sawyerpuram 628 251
Tamilnadu
India
;
    'Dieter Schollmeyer'
;
Institut f\"ur Organische Chemie
Universit\"at Mainz
Duesbergweg 10-14
55099 Mainz
Germany
;
data_I
_audit_creation_method     'WinGX routine CIF_UPDATE'
_chemical_name_systematic
;
2-(Mesitylmethylsulfanyl)pyridine N-oxide--18-crown-6 (1/1)
;
_chemical_formula_moiety     '2(C15 H17 N O S), C12 H24 O6'
_chemical_formula_sum     'C42 H58 N2 O8 S2'
_chemical_formula_iupac     '2C15 H17 N O S, C12 H24 O6'
_chemical_formula_weight     783.02
_symmetry_cell_setting     'Monoclinic'
_symmetry_space_group_name_H-M     'P 21/c'
_symmetry_space_group_name_Hall     '-P 2ybc'
loop_
    _symmetry_equiv_pos_as_xyz
    'x, y, z'
    '-x, y+1/2, -z+1/2'
    '-x, -y, -z'
    'x, -y-1/2, z-1/2'
_cell_length_a     8.050(2)
_cell_length_b     18.1903(18)
_cell_length_c     14.424(4)
_cell_angle_alpha     90
_cell_angle_beta     93.475(14)
_cell_angle_gamma     90
_cell_volume     2108.3(8)
_cell_formula_units_Z     2
_cell_measurement_reflns_used     25
_cell_measurement_theta_min     26
_cell_measurement_theta_max     41
_cell_measurement_temperature     298(2)
_exptl_crystal_description     Block
_exptl_crystal_colour     colourless
_exptl_crystal_size_max     0.26
_exptl_crystal_size_mid     0.22
_exptl_crystal_size_min     0.19
_exptl_crystal_density_diffrn     1.233
_exptl_crystal_density_method     'not measured'
_exptl_crystal_F_000     840
_exptl_absorpt_coefficient_mu     1.568
_exptl_absorpt_correction_type     psi-scan
_exptl_absorpt_process_details     '(North <i>et al.</i>,  1968)'
_exptl_absorpt_correction_T_min     0.95
_exptl_absorpt_correction_T_max     0.99
_diffrn_ambient_temperature     298(2)
_diffrn_radiation_type     CuK\a
_diffrn_radiation_wavelength     1.54178
_diffrn_radiation_monochromator     graphite
_diffrn_measurement_device_type     'Enraf--Nonius CAD-4'
_diffrn_measurement_device     '\k-geometry diffractometer'
_diffrn_measurement_method     \w/2\q
_diffrn_detector_area_resol_mean     ?
_diffrn_reflns_number     3999
_diffrn_reflns_av_R_equivalents     0
_diffrn_reflns_theta_min     3.92
_diffrn_reflns_theta_max     70.1
_diffrn_reflns_theta_full     70.1
_diffrn_measured_fraction_theta_max     0.996
_diffrn_measured_fraction_theta_full     0.996
_diffrn_reflns_limit_h_min     0
_diffrn_reflns_limit_h_max     9
_diffrn_reflns_limit_k_min     0
_diffrn_reflns_limit_k_max     22
_diffrn_reflns_limit_l_min     -17
_diffrn_reflns_limit_l_max     17
_diffrn_standards_number     3
_diffrn_standards_interval_count     ?
_diffrn_standards_interval_time     60
_diffrn_standards_decay_%     3
_reflns_number_total     3999
_reflns_number_gt     2846
_reflns_threshold_expression     I>2\s(I)
_refine_ls_structure_factor_coef     Fsqd
_refine_ls_matrix_type     full
_refine_ls_R_factor_gt     0.0489
_refine_ls_wR_factor_ref     0.1317
_refine_ls_goodness_of_fit_ref     1.025
_refine_ls_restrained_S_all     1.025
_refine_ls_number_reflns     3999
_refine_ls_number_parameters     247
_refine_ls_number_restraints     0
_refine_ls_hydrogen_treatment     constr
_refine_ls_weighting_scheme     calc
_refine_ls_weighting_details
         'calc w=1/[\s^2^(Fo^2^)+(0.0563P)^2^+0.3138P] where P=(Fo^2^+2Fc^2^)/3'
_refine_ls_shift/su_max     0
_refine_diff_density_max     0.213
_refine_diff_density_min     -0.247
_refine_ls_extinction_method     none
loop_
    _atom_type_symbol
    _atom_type_description
    _atom_type_scat_dispersion_real
    _atom_type_scat_dispersion_imag
    _atom_type_scat_source
    C C 0.0181 0.0091 'International Tables Vol C Tables 4.2.6.8 and 6.1.1.4'
    H H 0 0 'International Tables Vol C Tables 4.2.6.8 and 6.1.1.4'
    N N 0.0311 0.018 'International Tables Vol C Tables 4.2.6.8 and 6.1.1.4'
    O O 0.0492 0.0322 'International Tables Vol C Tables 4.2.6.8 and 6.1.1.4'
    S S 0.3331 0.5567 'International Tables Vol C Tables 4.2.6.8 and 6.1.1.4'
_computing_data_collection     'CAD-4 Software (Enraf--Nonius, 1989)'
_computing_cell_refinement     'CAD-4 Software (Enraf--Nonius, 1989)'
_computing_data_reduction     'CAD-4 Software (Enraf--Nonius, 1989)'
_computing_structure_solution     'SHELXS97 (Sheldrick, 2008)'
_computing_structure_refinement     'SHELXL97 (Sheldrick, 2008)'
_computing_molecular_graphics     'SHELXTL (Sheldrick, 2008)'
_computing_publication_material     'SHELXL97 (Sheldrick, 2008'
loop_
    _atom_site_type_symbol
    _atom_site_label
    _atom_site_fract_x
    _atom_site_fract_y
    _atom_site_fract_z
    _atom_site_U_iso_or_equiv
    _atom_site_adp_type
    _atom_site_calc_flag
    _atom_site_refinement_flags
    _atom_site_occupancy
    _atom_site_disorder_assembly
    _atom_site_disorder_group
    C C1 0.7135(3) 0.08450(12) 0.27904(15) 0.0427(5) Uani d . 1 . .
    C C2 0.7560(3) 0.01163(13) 0.29202(16) 0.0478(6) Uani d . 1 . .
    H H2 0.7162 -0.0144 0.3415 0.057 Uiso calc R 1 . .
    C C3 0.8569(3) -0.02246(14) 0.23183(18) 0.0571(7) Uani d . 1 . .
    H H3 0.8865 -0.0715 0.2411 0.069 Uiso calc R 1 . .
    C C4 0.9142(4) 0.01540(15) 0.1584(2) 0.0637(7) Uani d . 1 . .
    H H4 0.9813 -0.0077 0.1169 0.076 Uiso calc R 1 . .
    C C5 0.8717(3) 0.08740(16) 0.1468(2) 0.0637(7) Uani d . 1 . .
    H H5 0.9106 0.1134 0.097 0.076 Uiso calc R 1 . .
    N N6 0.7742(3) 0.12176(11) 0.20600(15) 0.0532(5) Uani d . 1 . .
    O O7 0.7329(3) 0.19062(10) 0.19510(16) 0.0837(7) Uani d . 1 . .
    S S8 0.58479(9) 0.13969(3) 0.34265(5) 0.0552(2) Uani d . 1 . .
    C C9 0.5267(3) 0.07413(12) 0.43059(17) 0.0498(6) Uani d . 1 . .
    H H9A 0.4587 0.0353 0.402 0.06 Uiso calc R 1 . .
    H H9B 0.6256 0.0521 0.4606 0.06 Uiso calc R 1 . .
    C C10 0.4303(3) 0.11466(12) 0.50103(16) 0.0437(5) Uani d . 1 . .
    C C11 0.5156(3) 0.15214(12) 0.57329(17) 0.0459(5) Uani d . 1 . .
    C C12 0.4274(3) 0.19058(13) 0.63763(17) 0.0502(6) Uani d . 1 . .
    H H12 0.4853 0.2164 0.6849 0.06 Uiso calc R 1 . .
    C C13 0.2556(3) 0.19120(13) 0.63282(17) 0.0494(6) Uani d . 1 . .
    C C14 0.1730(3) 0.15298(13) 0.56197(18) 0.0510(6) Uani d . 1 . .
    H H14 0.0573 0.1521 0.5591 0.061 Uiso calc R 1 . .
    C C15 0.2554(3) 0.11556(13) 0.49443(17) 0.0481(6) Uani d . 1 . .
    C C16 0.7035(3) 0.15389(16) 0.5834(2) 0.0643(7) Uani d . 1 . .
    H H16A 0.7387 0.1898 0.6292 0.096 Uiso calc R 1 . .
    H H16B 0.7466 0.1666 0.5249 0.096 Uiso calc R 1 . .
    H H16C 0.7444 0.1063 0.6025 0.096 Uiso calc R 1 . .
    C C17 0.1631(4) 0.23629(17) 0.7009(2) 0.0729(9) Uani d . 1 . .
    H H17A 0.2288 0.2399 0.7585 0.109 Uiso calc R 1 . .
    H H17B 0.059 0.213 0.7115 0.109 Uiso calc R 1 . .
    H H17C 0.1428 0.2846 0.6759 0.109 Uiso calc R 1 . .
    C C18 0.1546(4) 0.07817(17) 0.4161(2) 0.0760(9) Uani d . 1 . .
    H H18A 0.1669 0.0258 0.4218 0.114 Uiso calc R 1 . .
    H H18B 0.1935 0.0939 0.3577 0.114 Uiso calc R 1 . .
    H H18C 0.0394 0.091 0.419 0.114 Uiso calc R 1 . .
    C C19 0.3730(4) 0.40558(17) 0.5469(2) 0.0732(8) Uani d . 1 . .
    H H19A 0.4134 0.4271 0.491 0.088 Uiso calc R 1 . .
    H H19B 0.446 0.3652 0.5657 0.088 Uiso calc R 1 . .
    O O20 0.2098(2) 0.37888(10) 0.52814(12) 0.0592(5) Uani d . 1 . .
    C C21 0.2021(4) 0.32669(14) 0.45558(19) 0.0601(7) Uani d . 1 . .
    H H21A 0.2724 0.2849 0.4727 0.072 Uiso calc R 1 . .
    H H21B 0.2421 0.3485 0.3997 0.072 Uiso calc R 1 . .
    C C22 0.0265(4) 0.30186(14) 0.43774(19) 0.0604(7) Uani d . 1 . .
    H H22A 0.0223 0.2597 0.3966 0.072 Uiso calc R 1 . .
    H H22B -0.02 0.2877 0.4956 0.072 Uiso calc R 1 . .
    O O23 -0.0651(2) 0.36052(10) 0.39661(13) 0.0635(5) Uani d . 1 . .
    C C24 -0.2386(4) 0.34718(16) 0.3842(2) 0.0701(8) Uani d . 1 . .
    H H24A -0.2832 0.3347 0.4432 0.084 Uiso calc R 1 . .
    H H24B -0.2596 0.3064 0.3417 0.084 Uiso calc R 1 . .
    C C25 -0.3196(4) 0.41482(17) 0.3459(2) 0.0710(8) Uani d . 1 . .
    H H25A -0.267 0.4298 0.2901 0.085 Uiso calc R 1 . .
    H H25B -0.4362 0.4051 0.3294 0.085 Uiso calc R 1 . .
    O O26 -0.3054(2) 0.47147(10) 0.41232(12) 0.0593(5) Uani d . 1 . .
    C C27 -0.3763(4) 0.53832(17) 0.3785(2) 0.0751(9) Uani d . 1 . .
    H H27A -0.4904 0.5298 0.3555 0.09 Uiso calc R 1 . .
    H H27B -0.3146 0.5562 0.3274 0.09 Uiso calc R 1 . .
loop_
    _atom_site_aniso_label
    _atom_site_aniso_U_11
    _atom_site_aniso_U_22
    _atom_site_aniso_U_33
    _atom_site_aniso_U_12
    _atom_site_aniso_U_13
    _atom_site_aniso_U_23
    C1 0.0446(12) 0.0398(11) 0.0441(12) -0.0009(10) 0.0063(10) 0.0024(10)
    C2 0.0595(15) 0.0396(12) 0.0446(13) 0.0021(11) 0.0072(11) 0.0024(10)
    C3 0.0721(18) 0.0430(13) 0.0575(16) 0.0097(12) 0.0141(13) -0.0013(11)
    C4 0.0701(18) 0.0579(16) 0.0655(18) 0.0079(14) 0.0232(14) -0.0043(14)
    C5 0.0668(17) 0.0661(17) 0.0609(16) 0.0010(14) 0.0273(14) 0.0083(14)
    N6 0.0555(12) 0.0434(11) 0.0623(13) 0.0026(9) 0.0160(10) 0.0114(9)
    O7 0.1030(17) 0.0471(11) 0.1058(17) 0.0174(11) 0.0451(13) 0.0281(11)
    S8 0.0691(4) 0.0367(3) 0.0622(4) 0.0080(3) 0.0234(3) 0.0054(3)
    C9 0.0619(15) 0.0363(12) 0.0526(14) 0.0007(11) 0.0147(12) 0.0009(10)
    C10 0.0471(13) 0.0355(11) 0.0494(13) 0.0004(9) 0.0103(10) 0.0027(10)
    C11 0.0416(12) 0.0413(12) 0.0554(14) 0.0010(10) 0.0094(10) 0.0009(10)
    C12 0.0544(15) 0.0465(13) 0.0499(14) 0.0031(11) 0.0050(11) -0.0025(11)
    C13 0.0551(15) 0.0455(13) 0.0494(14) 0.0106(11) 0.0180(11) 0.0104(11)
    C14 0.0405(12) 0.0496(14) 0.0639(16) 0.0039(11) 0.0109(11) 0.0135(12)
    C15 0.0473(13) 0.0403(12) 0.0565(14) -0.0030(10) 0.0026(11) 0.0067(11)
    C16 0.0475(15) 0.0646(17) 0.0806(19) 0.0003(13) 0.0036(13) -0.0121(15)
    C17 0.084(2) 0.0733(19) 0.0652(18) 0.0222(16) 0.0339(16) 0.0082(15)
    C18 0.0627(18) 0.073(2) 0.090(2) -0.0042(15) -0.0110(16) -0.0117(18)
    C19 0.0583(17) 0.0603(18) 0.101(2) 0.0089(14) 0.0081(16) 0.0113(17)
    O20 0.0580(11) 0.0578(11) 0.0633(11) 0.0006(8) 0.0147(9) -0.0013(9)
    C21 0.0724(18) 0.0469(14) 0.0634(17) 0.0101(13) 0.0246(14) 0.0093(12)
    C22 0.082(2) 0.0395(13) 0.0613(16) 0.0011(13) 0.0222(14) 0.0054(12)
    O23 0.0668(12) 0.0476(10) 0.0768(13) -0.0066(9) 0.0089(10) 0.0110(9)
    C24 0.073(2) 0.0585(17) 0.079(2) -0.0173(15) 0.0043(16) -0.0082(15)
    C25 0.0691(19) 0.0725(19) 0.0694(19) -0.0102(16) -0.0117(15) -0.0074(16)
    O26 0.0608(11) 0.0588(11) 0.0574(11) 0.0024(9) -0.0048(9) 0.0023(9)
    C27 0.0657(19) 0.072(2) 0.085(2) 0.0026(15) -0.0183(16) 0.0099(17)
_geom_special_details
;
All e.s.d.'s (except the e.s.d. in the dihedral angle between two l.s. planes)
are estimated using the full covariance matrix. The cell e.s.d.'s are taken
into account individually in the estimation of e.s.d.'s in distances, angles
and torsion angles; correlations between e.s.d.'s in cell parameters are only
used when they are defined by crystal symmetry. An approximate (isotropic)
treatment of cell e.s.d.'s is used for estimating e.s.d.'s involving l.s.
planes.
;
loop_
    _geom_bond_atom_site_label_1
    _geom_bond_atom_site_label_2
    _geom_bond_site_symmetry_2
    _geom_bond_distance
    _geom_bond_publ_flag
    C1 N6 . 1.368(3) ?
    C1 C2 . 1.379(3) ?
    C1 S8 . 1.743(2) ?
    C2 C3 . 1.373(3) ?
    C2 H2 . 0.93 ?
    C3 C4 . 1.367(4) ?
    C3 H3 . 0.93 ?
    C4 C5 . 1.362(4) ?
    C4 H4 . 0.93 ?
    C5 N6 . 1.348(3) ?
    C5 H5 . 0.93 ?
    N6 O7 . 1.303(3) ?
    S8 C9 . 1.823(2) ?
    C9 C10 . 1.508(3) ?
    C9 H9A . 0.97 ?
    C9 H9B . 0.97 ?
    C10 C11 . 1.392(3) ?
    C10 C15 . 1.406(3) ?
    C11 C12 . 1.391(3) ?
    C11 C16 . 1.510(3) ?
    C12 C13 . 1.380(3) ?
    C12 H12 . 0.93 ?
    C13 C14 . 1.374(4) ?
    C13 C17 . 1.509(3) ?
    C14 C15 . 1.389(3) ?
    C14 H14 . 0.93 ?
    C15 C18 . 1.512(4) ?
    C16 H16A . 0.96 ?
    C16 H16B . 0.96 ?
    C16 H16C . 0.96 ?
    C17 H17A . 0.96 ?
    C17 H17B . 0.96 ?
    C17 H17C . 0.96 ?
    C18 H18A . 0.96 ?
    C18 H18B . 0.96 ?
    C18 H18C . 0.96 ?
    C19 O20 . 1.411(3) ?
    C19 C27 3_566 1.482(4) ?
    C19 H19A . 0.97 ?
    C19 H19B . 0.97 ?
    O20 C21 . 1.412(3) ?
    C21 C22 . 1.491(4) ?
    C21 H21A . 0.97 ?
    C21 H21B . 0.97 ?
    C22 O23 . 1.408(3) ?
    C22 H22A . 0.97 ?
    C22 H22B . 0.97 ?
    O23 C24 . 1.418(3) ?
    C24 C25 . 1.483(4) ?
    C24 H24A . 0.97 ?
    C24 H24B . 0.97 ?
    C25 O26 . 1.407(3) ?
    C25 H25A . 0.97 ?
    C25 H25B . 0.97 ?
    O26 C27 . 1.417(3) ?
    C27 C19 3_566 1.482(4) ?
    C27 H27A . 0.97 ?
    C27 H27B . 0.97 ?
loop_
    _geom_angle_atom_site_label_1
    _geom_angle_atom_site_label_2
    _geom_angle_atom_site_label_3
    _geom_angle_site_symmetry_1
    _geom_angle_site_symmetry_3
    _geom_angle
    _geom_angle_publ_flag
    N6 C1 C2 . . 118.9(2) ?
    N6 C1 S8 . . 111.80(17) ?
    C2 C1 S8 . . 129.24(18) ?
    C3 C2 C1 . . 120.0(2) ?
    C3 C2 H2 . . 120 ?
    C1 C2 H2 . . 120 ?
    C4 C3 C2 . . 120.2(2) ?
    C4 C3 H3 . . 119.9 ?
    C2 C3 H3 . . 119.9 ?
    C5 C4 C3 . . 119.1(2) ?
    C5 C4 H4 . . 120.5 ?
    C3 C4 H4 . . 120.5 ?
    N6 C5 C4 . . 121.3(2) ?
    N6 C5 H5 . . 119.4 ?
    C4 C5 H5 . . 119.4 ?
    O7 N6 C5 . . 121.5(2) ?
    O7 N6 C1 . . 118.0(2) ?
    C5 N6 C1 . . 120.5(2) ?
    C1 S8 C9 . . 100.10(11) ?
    C10 C9 S8 . . 108.26(15) ?
    C10 C9 H9A . . 110 ?
    S8 C9 H9A . . 110 ?
    C10 C9 H9B . . 110 ?
    S8 C9 H9B . . 110 ?
    H9A C9 H9B . . 108.4 ?
    C11 C10 C15 . . 119.5(2) ?
    C11 C10 C9 . . 119.6(2) ?
    C15 C10 C9 . . 120.9(2) ?
    C12 C11 C10 . . 119.8(2) ?
    C12 C11 C16 . . 118.3(2) ?
    C10 C11 C16 . . 121.9(2) ?
    C13 C12 C11 . . 121.4(2) ?
    C13 C12 H12 . . 119.3 ?
    C11 C12 H12 . . 119.3 ?
    C14 C13 C12 . . 118.1(2) ?
    C14 C13 C17 . . 121.6(2) ?
    C12 C13 C17 . . 120.2(3) ?
    C13 C14 C15 . . 122.7(2) ?
    C13 C14 H14 . . 118.7 ?
    C15 C14 H14 . . 118.7 ?
    C14 C15 C10 . . 118.5(2) ?
    C14 C15 C18 . . 119.1(2) ?
    C10 C15 C18 . . 122.4(2) ?
    C11 C16 H16A . . 109.5 ?
    C11 C16 H16B . . 109.5 ?
    H16A C16 H16B . . 109.5 ?
    C11 C16 H16C . . 109.5 ?
    H16A C16 H16C . . 109.5 ?
    H16B C16 H16C . . 109.5 ?
    C13 C17 H17A . . 109.5 ?
    C13 C17 H17B . . 109.5 ?
    H17A C17 H17B . . 109.5 ?
    C13 C17 H17C . . 109.5 ?
    H17A C17 H17C . . 109.5 ?
    H17B C17 H17C . . 109.5 ?
    C15 C18 H18A . . 109.5 ?
    C15 C18 H18B . . 109.5 ?
    H18A C18 H18B . . 109.5 ?
    C15 C18 H18C . . 109.5 ?
    H18A C18 H18C . . 109.5 ?
    H18B C18 H18C . . 109.5 ?
    O20 C19 C27 . 3_566 110.6(2) ?
    O20 C19 H19A . . 109.5 ?
    C27 C19 H19A 3_566 . 109.5 ?
    O20 C19 H19B . . 109.5 ?
    C27 C19 H19B 3_566 . 109.5 ?
    H19A C19 H19B . . 108.1 ?
    C19 O20 C21 . . 111.8(2) ?
    O20 C21 C22 . . 109.3(2) ?
    O20 C21 H21A . . 109.8 ?
    C22 C21 H21A . . 109.8 ?
    O20 C21 H21B . . 109.8 ?
    C22 C21 H21B . . 109.8 ?
    H21A C21 H21B . . 108.3 ?
    O23 C22 C21 . . 108.1(2) ?
    O23 C22 H22A . . 110.1 ?
    C21 C22 H22A . . 110.1 ?
    O23 C22 H22B . . 110.1 ?
    C21 C22 H22B . . 110.1 ?
    H22A C22 H22B . . 108.4 ?
    C22 O23 C24 . . 114.2(2) ?
    O23 C24 C25 . . 108.2(2) ?
    O23 C24 H24A . . 110.1 ?
    C25 C24 H24A . . 110.1 ?
    O23 C24 H24B . . 110.1 ?
    C25 C24 H24B . . 110.1 ?
    H24A C24 H24B . . 108.4 ?
    O26 C25 C24 . . 109.7(2) ?
    O26 C25 H25A . . 109.7 ?
    C24 C25 H25A . . 109.7 ?
    O26 C25 H25B . . 109.7 ?
    C24 C25 H25B . . 109.7 ?
    H25A C25 H25B . . 108.2 ?
    C25 O26 C27 . . 112.3(2) ?
    O26 C27 C19 . 3_566 110.6(2) ?
    O26 C27 H27A . . 109.5 ?
    C19 C27 H27A 3_566 . 109.5 ?
    O26 C27 H27B . . 109.5 ?
    C19 C27 H27B 3_566 . 109.5 ?
    H27A C27 H27B . . 108.1 ?
loop_
    _geom_torsion_atom_site_label_1
    _geom_torsion_atom_site_label_2
    _geom_torsion_atom_site_label_3
    _geom_torsion_atom_site_label_4
    _geom_torsion_site_symmetry_1
    _geom_torsion_site_symmetry_2
    _geom_torsion_site_symmetry_3
    _geom_torsion_site_symmetry_4
    _geom_torsion
    _geom_torsion_publ_flag
    N6 C1 C2 C3 . . . . -0.3(4) ?
    S8 C1 C2 C3 . . . . 178.2(2) ?
    C1 C2 C3 C4 . . . . -0.7(4) ?
    C2 C3 C4 C5 . . . . 1.0(4) ?
    C3 C4 C5 N6 . . . . -0.2(5) ?
    C4 C5 N6 O7 . . . . -179.9(3) ?
    C4 C5 N6 C1 . . . . -0.8(4) ?
    C2 C1 N6 O7 . . . . -179.8(2) ?
    S8 C1 N6 O7 . . . . 1.4(3) ?
    C2 C1 N6 C5 . . . . 1.1(4) ?
    S8 C1 N6 C5 . . . . -177.7(2) ?
    N6 C1 S8 C9 . . . . 179.41(18) ?
    C2 C1 S8 C9 . . . . 0.8(3) ?
    C1 S8 C9 C10 . . . . 172.97(17) ?
    S8 C9 C10 C11 . . . . -83.8(2) ?
    S8 C9 C10 C15 . . . . 95.8(2) ?
    C15 C10 C11 C12 . . . . -0.6(3) ?
    C9 C10 C11 C12 . . . . 179.0(2) ?
    C15 C10 C11 C16 . . . . -179.3(2) ?
    C9 C10 C11 C16 . . . . 0.3(3) ?
    C10 C11 C12 C13 . . . . 1.5(4) ?
    C16 C11 C12 C13 . . . . -179.8(2) ?
    C11 C12 C13 C14 . . . . -0.4(4) ?
    C11 C12 C13 C17 . . . . -177.1(2) ?
    C12 C13 C14 C15 . . . . -1.6(4) ?
    C17 C13 C14 C15 . . . . 175.1(2) ?
    C13 C14 C15 C10 . . . . 2.4(3) ?
    C13 C14 C15 C18 . . . . -176.9(2) ?
    C11 C10 C15 C14 . . . . -1.3(3) ?
    C9 C10 C15 C14 . . . . 179.2(2) ?
    C11 C10 C15 C18 . . . . 178.0(2) ?
    C9 C10 C15 C18 . . . . -1.6(4) ?
    C27 C19 O20 C21 3_566 . . . 178.4(2) ?
    C19 O20 C21 C22 . . . . -178.8(2) ?
    O20 C21 C22 O23 . . . . 70.4(3) ?
    C21 C22 O23 C24 . . . . -174.0(2) ?
    C22 O23 C24 C25 . . . . 176.6(2) ?
    O23 C24 C25 O26 . . . . -66.6(3) ?
    C24 C25 O26 C27 . . . . 178.2(3) ?
    C25 O26 C27 C19 . . . 3_566 174.7(2) ?
loop_
    _geom_hbond_atom_site_label_D
    _geom_hbond_atom_site_label_H
    _geom_hbond_atom_site_label_A
    _geom_hbond_site_symmetry_A
    _geom_hbond_distance_DH
    _geom_hbond_distance_HA
    _geom_hbond_distance_DA
    _geom_hbond_angle_DHA
    C4 H4 O23 2_645 0.93 2.50 3.187(3) 131
    C16 H16A O7 4_566 0.96 2.38 3.257(4) 152
    C27 H27A Cg1 2_555 0.97 2.78 3.723(4) 163
    C21 H21A Cg2 1_555 0.97 2.80 3.693(3) 153
    C2 H2 Cg2 3_656 0.93 2.90 3.732(3) 150
