# Supplementary material for: 2-(Mesitylmethyl­sulfan­yl)pyridine N-oxide–18-crown-6 (2/1)
Source: Acta Crystallogr Sect E Struct Rep Online. 2008 May 3;64(Pt 6):o976. doi: 10.1107/S1600536808012403 (PMC2961412; doi:10.1107/S1600536808012403)
Supplement: Supplementary file 2 [file e-64-0o976-Isup2.hkl]

#
# h,k,l, Fc-squared, Fo-squared, sigma(Fo-squared) and status flag
#
data_I
_shelx_title ' mi1 in P21/c'
_shelx_refln_list_code          4
_shelx_F_calc_maximum      169.79
_exptl_crystal_F_000       840.00
_reflns_d_resolution_high  0.8198
 
loop_
 _symmetry_equiv_pos_as_xyz
 'x, y, z'
 '-x, y+1/2, -z+1/2'
 '-x, -y, -z'
 'x, -y-1/2, z-1/2'
 
_cell_length_a     8.0500
_cell_length_b    18.1903
_cell_length_c    14.4244
_cell_angle_alpha  90.000
_cell_angle_beta   93.475
_cell_angle_gamma  90.000
 
_shelx_F_squared_multiplier     1.000
 
loop_
 _refln_index_h
 _refln_index_k
 _refln_index_l
 _refln_F_squared_calc
 _refln_F_squared_meas
 _refln_F_squared_sigma
 _refln_observed_status
   1   0   0     2139.58     2020.93     27.32 o
   2   0   0    15237.63    13867.54    154.88 o
   3   0   0      811.95      887.42     23.99 o
   4   0   0     1438.58     1700.05     40.44 o
   5   0   0      121.44      127.33     10.23 o
   6   0   0      775.01      830.40     29.02 o
   7   0   0      204.19      198.81     15.73 o
   8   0   0        9.47       10.75      6.25 o
   9   0   0       27.70       32.63      5.57 o
   1   1   0        0.96        4.48      1.57 o
   2   1   0     4067.63     3903.11     53.86 o
   3   1   0        3.17        7.69      2.91 o
   4   1   0     1897.30     2055.60     45.49 o
   5   1   0      512.33      499.45     19.79 o
   6   1   0      306.02      342.76     18.76 o
   7   1   0       40.71       54.56      9.28 o
   8   1   0        1.78        7.81      4.96 o
   9   1   0       13.94       22.87      5.17 o
   0   2   0     1061.21     1027.76     16.03 o
   1   2   0      487.50      453.03     11.27 o
   2   2   0       79.67       85.72      5.33 o
   3   2   0      180.93      183.25      8.79 o
   4   2   0     1092.49     1254.39     34.57 o
   5   2   0      624.54      639.57     23.05 o
   6   2   0       37.75       24.07      8.02 o
   7   2   0        3.11        0.00      8.19 o
   8   2   0       12.01        1.45     10.18 o
   9   2   0        1.06       -7.74      7.74 o
   1   3   0     2524.74     2324.85     34.67 o
   2   3   0       31.32       33.60      4.08 o
   3   3   0       93.17       86.68      6.52 o
   4   3   0      606.74      698.43     21.31 o
   5   3   0      424.54      454.79     19.11 o
   6   3   0      326.69      351.12     19.22 o
   7   3   0       33.86       25.39      8.33 o
   8   3   0        1.73        5.77      6.75 o
   9   3   0       19.04       20.58      5.98 o
   0   4   0    28828.15    25354.39    527.45 o
   1   4   0     4584.64     4303.33     58.02 o
   2   4   0      198.57      217.20      9.08 o
   3   4   0      613.28      683.02     18.71 o
   4   4   0      216.42      227.07     12.64 o
   5   4   0      702.60      677.56     24.16 o
   6   4   0      512.16      531.37     23.75 o
   7   4   0        0.59        8.16      5.20 o
   8   4   0       38.35       33.12      7.27 o
   9   4   0        0.25       -5.50      5.50 o
   1   5   0     1006.39     1014.87     23.37 o
   2   5   0      309.48      272.25     10.80 o
   3   5   0     2415.22     2409.22     48.09 o
   4   5   0       94.06       79.10      7.51 o
   5   5   0       45.62       46.29      6.90 o
   6   5   0       18.22       29.24      7.00 o
   7   5   0       85.74       85.72     11.22 o
   8   5   0       51.21       60.23      9.33 o
   9   5   0        0.23       -3.88      5.98 o
   0   6   0     4810.78     4938.53     68.89 o
   1   6   0       18.75       36.73      4.50 o
   2   6   0      178.03      202.49      9.53 o
   3   6   0       14.27        2.61      4.38 o
   4   6   0      617.55      643.35     22.02 o
   5   6   0       63.87       63.19      9.63 o
   6   6   0      350.03      329.31     19.32 o
   7   6   0        4.73        3.06      5.72 o
   8   6   0       11.68        2.69      6.03 o
   9   6   0        2.14        4.26      3.39 o
   1   7   0      501.41      503.52     15.28 o
   2   7   0      233.86      237.67     11.42 o
   3   7   0      791.14      815.44     23.32 o
   4   7   0      173.77      196.47     12.22 o
   5   7   0       37.99       38.73      7.46 o
   6   7   0       10.19       20.75      6.17 o
   7   7   0        0.39        7.07      5.07 o
   8   7   0        3.63        0.00      5.45 o
   9   7   0        0.09        4.18      4.51 o
   0   8   0     1479.76     1604.23     36.38 o
   1   8   0       62.85       83.45      6.57 o
   2   8   0        1.52        6.92      3.73 o
   3   8   0      361.54      378.67     16.53 o
   4   8   0       37.15       31.28      7.67 o
   5   8   0      299.82      286.16     17.75 o
   6   8   0      369.75      358.26     20.09 o
   7   8   0       14.79       14.94      6.69 o
   8   8   0       13.99       17.20      5.50 o
   9   8   0        8.21        7.46      4.48 o
   1   9   0      292.87      284.59     13.12 o
   2   9   0      735.77      733.29     22.58 o
   3   9   0     1460.08     1455.35     42.14 o
   4   9   0        1.63        1.24      5.37 o
   5   9   0      706.91      726.97     27.87 o
   6   9   0       87.02       76.35     12.12 o
   7   9   0       59.25       62.07     10.00 o
   8   9   0       11.07       13.74      6.49 o
   0  10   0       19.99       29.29      5.80 o
   1  10   0      455.94      443.08     17.40 o
   2  10   0      598.68      669.03     22.55 o
   3  10   0      130.20      102.09     10.21 o
   4  10   0      232.15      235.34     15.78 o
   5  10   0       72.52       66.72     10.31 o
   6  10   0       43.10       43.83      9.41 o
   7  10   0       14.65        8.38      4.26 o
   8  10   0       41.61       53.66      8.17 o
   1  11   0      130.22      126.70     10.30 o
   2  11   0      694.08      726.37     24.76 o
   3  11   0      323.45      350.92     18.32 o
   4  11   0       44.51       50.40      8.26 o
   5  11   0      178.58      165.41     15.18 o
   6  11   0       34.67       22.15      9.11 o
   7  11   0        3.69        0.00      7.82 o
   8  11   0        5.96        2.78      5.33 o
   0  12   0       59.09       59.85      8.68 o
   1  12   0       59.37       69.29      8.46 o
   2  12   0       93.10       87.45      9.86 o
   3  12   0       75.45       61.42      9.75 o
   4  12   0       17.86       18.62      7.27 o
   5  12   0      269.06      269.73     17.90 o
   6  12   0      246.91      221.62     17.85 o
   7  12   0        0.26        2.42      5.43 o
   8  12   0        4.44        6.32      4.28 o
   1  13   0       54.90       41.66      7.27 o
   2  13   0       92.72       92.51      9.93 o
   3  13   0      739.36      800.88     29.44 o
   4  13   0      594.63      568.68     25.63 o
   5  13   0       13.53        7.62      8.21 o
   6  13   0       70.02       80.51     10.55 o
   7  13   0        9.84       -3.23      7.22 o
   0  14   0      355.45      368.94     19.41 o
   1  14   0       54.89       55.38      8.78 o
   2  14   0      703.14      682.69     27.53 o
   3  14   0       24.23       21.05      7.96 o
   4  14   0       18.37        0.00      9.78 o
   5  14   0        2.66        0.99      4.93 o
   6  14   0       11.27       26.45      6.34 o
   7  14   0        7.94       21.85      4.28 o
   1  15   0      916.47      888.29     32.30 o
   2  15   0      372.62      356.59     20.21 o
   3  15   0       39.39       52.17      8.51 o
   4  15   0        5.57        0.00      6.32 o
   5  15   0      396.68      389.81     20.83 o
   6  15   0       10.57        0.00      6.79 o
   7  15   0       10.84       14.24      3.88 o
   0  16   0        6.86        7.04      4.38 o
   1  16   0        1.14       -3.01      7.94 o
   2  16   0        2.30       -3.03      7.09 o
   3  16   0       34.11       28.39      9.51 o
   4  16   0      156.07      185.83     14.11 o
   5  16   0       91.53       81.91     11.02 o
   6  16   0      159.15      156.44     12.44 o
   1  17   0      181.35      161.52     14.06 o
   2  17   0      110.83      108.84     13.56 o
   3  17   0       70.26       96.92     11.58 o
   4  17   0        7.82        3.98      8.29 o
   5  17   0       46.99       63.31      8.36 o
   6  17   0        0.32       -1.54      4.08 o
   0  18   0     1241.04     1290.87     38.95 o
   1  18   0       72.97       71.28     10.21 o
   2  18   0       60.74       69.39      9.09 o
   3  18   0       44.26       50.64      8.31 o
   4  18   0       32.99       58.29      8.43 o
   5  18   0        1.18        3.63      4.26 o
   1  19   0      125.78      127.20     11.40 o
   2  19   0       43.59       47.01      8.17 o
   3  19   0       22.98        5.80      8.93 o
   4  19   0       21.80       18.66      5.87 o
   5  19   0       10.26       15.01      3.95 o
   0  20   0        0.11       -2.36      7.44 o
   1  20   0        5.76        6.22      5.50 o
   2  20   0       37.54       31.93      6.50 o
   3  20   0       53.32       56.90      7.61 o
   4  20   0        0.19        3.66      3.93 o
   1  21   0        7.32        6.29      4.53 o
   2  21   0       19.40       28.50      5.98 o
   3  21   0       29.10       35.41      5.33 o
   0  22   0        1.10        0.00      3.88 o
   1  22   0       27.82       29.54      5.33 o
  -9   1   1       14.71        5.97      5.87 o
  -8   1   1       19.18        4.41      9.86 o
  -7   1   1       16.56       18.19      7.82 o
  -6   1   1      114.84      106.90     10.46 o
  -5   1   1      448.46      426.53     18.46 o
  -4   1   1      203.27      160.48     10.15 o
  -3   1   1     1291.91     1318.22     30.22 o
  -2   1   1     5739.82     5411.00     69.83 o
  -1   1   1       55.83       59.13      3.28 o
   0   1   1      528.67      512.79      9.38 o
   1   1   1    13562.41    10865.91    118.72 o
   2   1   1       23.39       20.63      3.16 o
   3   1   1     3009.05     2852.82     49.53 o
   4   1   1     1665.98     1834.00     42.80 o
   5   1   1      260.88      265.58     14.43 o
   6   1   1        6.87        8.93      6.44 o
   7   1   1      755.73      687.33     27.80 o
   8   1   1       15.66        7.26      9.95 o
   9   1   1       10.91        6.50      5.15 o
  -9   2   1        9.07       13.94      4.81 o
  -8   2   1       68.04       51.66     10.36 o
  -7   2   1       24.75       23.30      7.79 o
  -6   2   1      804.88      786.57     28.32 o
  -5   2   1      627.15      670.02     23.24 o
  -4   2   1       98.00       94.17      7.62 o
  -3   2   1      434.04      362.74     12.67 o
  -2   2   1     3392.42     3384.57     49.53 o
  -1   2   1      224.18      228.87      6.70 o
   0   2   1     1492.08     1501.32     22.08 o
   1   2   1     4424.62     4063.94     51.62 o
   2   2   1     4632.05     4399.47     60.87 o
   3   2   1       14.63       23.19      3.84 o
   4   2   1     1408.08     1402.74     37.01 o
   5   2   1      252.79      217.64     13.22 o
   6   2   1       13.49       20.73      6.57 o
   7   2   1       75.39       71.87     10.50 o
   8   2   1        2.25        4.33      5.58 o
   9   2   1        0.98        3.19      4.13 o
  -9   3   1      101.55      110.28     10.82 o
  -8   3   1       37.54       25.11      6.40 o
  -7   3   1      220.51      209.51     15.56 o
  -6   3   1        0.24        0.00      5.67 o
  -5   3   1       52.69       56.87      7.39 o
  -4   3   1     2485.42     2536.36     52.74 o
  -3   3   1      216.54      184.56      9.55 o
  -2   3   1     2479.64     2400.96     40.07 o
  -1   3   1     3293.50     3157.32     43.85 o
   0   3   1     2441.62     2470.62     34.75 o
   1   3   1    16490.73    13176.16    146.07 o
   2   3   1     7276.93     6450.56     83.72 o
   3   3   1        1.76        4.58      2.66 o
   4   3   1       91.71       94.08      8.79 o
   5   3   1      298.79      317.89     16.60 o
   6   3   1       25.64       25.58      7.66 o
   7   3   1      406.14      404.77     21.83 o
   8   3   1      121.48      164.60     13.66 o
   9   3   1        0.08        0.69      3.86 o
  -9   4   1       37.16       32.45      6.30 o
  -8   4   1       32.86       45.69      9.04 o
  -7   4   1       21.61       33.68      7.31 o
  -6   4   1       80.73       89.49     10.18 o
  -5   4   1       43.42       42.96      8.38 o
  -4   4   1      379.20      426.40     17.25 o
  -3   4   1      561.52      594.89     17.29 o
  -2   4   1      893.55      857.81     22.37 o
  -1   4   1      599.29      627.74     16.60 o
   0   4   1     7155.22     6802.72     82.31 o
   1   4   1        1.76        2.21      3.24 o
   2   4   1      225.61      198.51      8.51 o
   3   4   1      231.57      263.66     11.75 o
   4   4   1        0.18        0.00      5.27 o
   5   4   1       45.92       46.71      7.07 o
   6   4   1       49.70       49.28      9.08 o
   7   4   1       75.10       77.23     11.35 o
   8   4   1        0.42        2.81      3.98 o
   9   4   1        0.67       -2.98      6.20 o
  -9   5   1       16.17       17.08      5.42 o
  -8   5   1        9.44       20.51      5.43 o
  -7   5   1      141.04      131.01     13.17 o
  -6   5   1        5.10        5.67      5.67 o
  -5   5   1      105.15      100.42     10.80 o
  -4   5   1       52.31       69.29      8.43 o
  -3   5   1      167.42      170.28      9.60 o
  -2   5   1        0.68       -3.23      3.73 o
  -1   5   1     1691.92     1802.64     33.43 o
   0   5   1     1061.02     1131.76     24.17 o
   1   5   1     2673.52     2604.34     42.80 o
   2   5   1     1618.07     1562.37     33.55 o
   3   5   1        1.92       12.64      3.83 o
   4   5   1      334.98      331.01     15.45 o
   5   5   1        1.71        0.80      4.43 o
   6   5   1        6.22        4.26      6.52 o
   7   5   1       68.16       57.94      9.16 o
   8   5   1        5.01       15.56      6.29 o
   9   5   1        2.57       -1.89      6.40 o
  -9   6   1       76.41       95.30      8.56 o
  -8   6   1        7.79       16.28      5.87 o
  -7   6   1      131.68      141.16     12.35 o
  -6   6   1        0.69        2.89      6.49 o
  -5   6   1      641.78      664.63     24.69 o
  -4   6   1        2.78        9.24      4.38 o
  -3   6   1        0.52       -5.50      5.50 o
  -2   6   1      681.96      672.57     18.27 o
  -1   6   1     1345.26     1377.04     30.19 o
   0   6   1     2049.55     2010.11     37.08 o
   1   6   1        1.68        2.78      2.72 o
   2   6   1      785.56      753.47     23.40 o
   3   6   1      556.11      640.06     19.79 o
   4   6   1      291.64      327.65     15.73 o
   5   6   1      221.67      198.76     14.94 o
   6   6   1      170.11      165.78     14.44 o
   7   6   1      152.33      152.96     13.94 o
   8   6   1        8.18        8.88      6.02 o
   9   6   1        2.70        5.33      4.23 o
  -9   7   1       42.87       53.58      7.04 o
  -8   7   1        5.17       12.17      4.91 o
  -7   7   1       10.91        0.00      8.99 o
  -6   7   1      140.42      131.38     13.79 o
  -5   7   1        5.14       18.92      4.56 o
  -4   7   1     1364.23     1356.40     40.67 o
  -3   7   1     1456.15     1427.81     38.35 o
  -2   7   1       42.91       33.03      5.52 o
  -1   7   1      695.47      763.75     23.12 o
   0   7   1      147.93      144.72      7.96 o
   1   7   1     1848.25     1754.80     37.26 o
   2   7   1      812.77      841.92     26.36 o
   3   7   1       18.87      -15.83     15.83 o
   4   7   1      229.68      230.03     13.44 o
   5   7   1      216.73      187.05     13.91 o
   6   7   1       57.70       75.18     10.50 o
   7   7   1      234.21      242.03     16.53 o
   8   7   1        0.26       -2.52      5.93 o
   9   7   1        0.49        3.24      3.74 o
  -9   8   1        4.69        3.03      4.78 o
  -8   8   1       15.10       27.20      5.88 o
  -7   8   1       24.63       23.04      6.87 o
  -6   8   1        9.50       11.07      7.74 o
  -5   8   1      289.54      308.51     18.22 o
  -4   8   1       39.90       55.68      8.19 o
  -3   8   1       16.82       20.29      4.21 o
  -2   8   1     1925.82     1953.83     44.60 o
  -1   8   1     1131.15     1049.49     29.42 o
   0   8   1      344.71      399.44     14.24 o
   1   8   1      471.05      439.96     15.58 o
   2   8   1      150.55      163.21     10.13 o
   3   8   1      368.54      391.34     16.65 o
   4   8   1      905.95      930.07     28.70 o
   5   8   1      331.20      318.42     18.02 o
   6   8   1      323.20      345.84     20.50 o
   7   8   1       38.35       40.49      7.97 o
   8   8   1        3.45       -1.20      3.96 o
   9   8   1        6.23        7.17      3.21 o
  -8   9   1        3.83        9.21      3.26 o
  -7   9   1        5.41       -4.33      7.49 o
  -6   9   1      154.34      184.51     15.93 o
  -5   9   1       74.77       74.51      9.88 o
  -4   9   1       19.91       19.68      5.68 o
  -3   9   1        0.98        1.05      5.23 o
  -2   9   1        6.47        6.05      3.53 o
  -1   9   1      342.20      350.42     14.74 o
   0   9   1      249.76      243.80     11.97 o
   1   9   1      953.89     1090.55     32.25 o
   2   9   1      432.45      504.60     18.62 o
   3   9   1      160.90      145.55     10.68 o
   4   9   1        1.44        2.49      5.55 o
   5   9   1        2.77       -5.60      7.92 o
   6   9   1       90.93       87.26     11.25 o
   7   9   1       54.02       45.12      9.66 o
   8   9   1        5.90       12.72      4.03 o
  -8  10   1       13.42       28.75      5.40 o
  -7  10   1       14.04       14.04      9.03 o
  -6  10   1      448.48      442.51     23.12 o
  -5  10   1      957.86      913.28     32.55 o
  -4  10   1      408.32      413.21     20.41 o
  -3  10   1        0.34        2.31      7.09 o
  -2  10   1        0.80       -1.00      6.37 o
  -1  10   1      381.65      373.99     16.07 o
   0  10   1      111.92      132.30      9.31 o
   1  10   1      512.82      537.53     19.21 o
   2  10   1       26.33       33.28      5.82 o
   3  10   1        0.28        2.32      4.01 o
   4  10   1       92.31       83.94     10.15 o
   5  10   1      119.15      146.37     13.22 o
   6  10   1       89.31       83.12     10.77 o
   7  10   1       92.49       76.33     10.06 o
   8  10   1        0.77        4.08      2.89 o
  -8  11   1        5.60        9.34      5.17 o
  -7  11   1       36.54       41.51      7.46 o
  -6  11   1       69.72       87.91     11.25 o
  -5  11   1        4.35       16.13      5.33 o
  -4  11   1     1257.39     1237.04     36.58 o
  -3  11   1      345.44      340.49     18.39 o
  -2  11   1       48.16       45.35      6.94 o
  -1  11   1      832.51      842.33     25.99 o
   0  11   1      102.31       95.54      9.03 o
   1  11   1        1.76        6.25      7.22 o
   2  11   1      444.93      424.33     19.04 o
   3  11   1      408.20      409.03     19.64 o
   4  11   1      129.73      118.84     12.00 o
   5  11   1      223.37      250.74     18.05 o
   6  11   1       11.06       10.00      7.21 o
   7  11   1        4.15       -8.73      8.73 o
   8  11   1        5.67        5.42      4.03 o
  -8  12   1       20.76       24.99      5.02 o
  -7  12   1      210.97      223.76     14.93 o
  -6  12   1      132.30      112.82     13.46 o
  -5  12   1        1.64        4.10      5.97 o
  -4  12   1       81.13       59.75     10.51 o
  -3  12   1       25.61        8.14      6.82 o
  -2  12   1     2541.31     2661.93     64.18 o
  -1  12   1     1504.28     1511.36     45.19 o
   0  12   1        1.26        5.67      6.10 o
   1  12   1      145.52      127.23     11.20 o
   2  12   1      284.23      315.18     17.12 o
   3  12   1       45.30       59.71      9.43 o
   4  12   1      295.35      253.80     18.00 o
   5  12   1      648.05      620.70     27.28 o
   6  12   1      330.89      375.26     19.99 o
   7  12   1       31.99       37.35      7.51 o
   8  12   1        0.75        3.81      4.51 o
  -7  13   1       15.64       25.49      5.00 o
  -6  13   1      206.96      218.64     15.46 o
  -5  13   1       82.05       85.47     10.01 o
  -4  13   1        3.71        9.11      5.27 o
  -3  13   1       38.39       32.78      9.04 o
  -2  13   1       13.25        2.71      7.67 o
  -1  13   1       38.96       35.87      6.62 o
   0  13   1      540.63      495.12     21.80 o
   1  13   1        8.41       -2.52      7.39 o
   2  13   1       11.88        2.71      8.99 o
   3  13   1      395.86      398.97     21.06 o
   4  13   1       12.89        6.07      8.84 o
   5  13   1       68.80       68.64     10.01 o
   6  13   1      246.44      232.40     16.23 o
   7  13   1        3.15       -4.21      7.89 o
  -7  14   1       30.61       36.41      6.10 o
  -6  14   1        1.18        5.15      6.03 o
  -5  14   1      176.35      196.76     15.85 o
  -4  14   1        3.30       -3.03      6.03 o
  -3  14   1      112.37      100.92     12.81 o
  -2  14   1      582.85      604.87     25.78 o
  -1  14   1       43.29       28.70      7.24 o
   0  14   1      133.86      134.50     12.79 o
   1  14   1       25.36       28.72      7.59 o
   2  14   1       15.26       22.22      6.62 o
   3  14   1       17.44       24.07      6.02 o
   4  14   1        1.02       -3.01      7.97 o
   5  14   1       18.59       18.57      7.64 o
   6  14   1       66.09       69.84     10.50 o
   7  14   1       20.12       22.50      4.98 o
  -7  15   1        4.86        4.61      5.33 o
  -6  15   1       11.81        0.00      7.84 o
  -5  15   1      246.95      253.51     16.87 o
  -4  15   1      165.57      159.95     14.61 o
  -3  15   1        7.09        7.72      8.33 o
  -2  15   1      679.16      672.36     27.67 o
  -1  15   1       43.34       59.01      9.03 o
   0  15   1      168.11      165.61     14.43 o
   1  15   1     1346.69     1317.66     39.44 o
   2  15   1      399.62      397.06     21.55 o
   3  15   1       25.88       38.82      8.06 o
   4  15   1        1.15       -7.84      7.84 o
   5  15   1       64.09       42.26      9.73 o
   6  15   1        2.82        3.36      5.83 o
   7  15   1       40.86       43.30      6.47 o
  -6  16   1       13.71       17.60      6.29 o
  -5  16   1        3.39       -2.51      6.62 o
  -4  16   1       34.40       20.28      6.49 o
  -3  16   1      183.17      178.10     16.48 o
  -2  16   1      323.22      337.28     19.71 o
  -1  16   1      123.46      136.18     13.09 o
   0  16   1      252.51      245.24     18.04 o
   1  16   1      191.41      174.44     14.73 o
   2  16   1      256.46      236.18     17.24 o
   3  16   1        6.95       10.10      5.88 o
   4  16   1      136.17      147.28     13.47 o
   5  16   1      228.59      233.35     15.41 o
   6  16   1      115.73      108.54      9.71 o
  -6  17   1        3.32        0.79      4.35 o
  -5  17   1        9.78        2.21      7.82 o
  -4  17   1       32.66       41.66      7.15 o
  -3  17   1        1.03       -7.82      7.82 o
  -2  17   1       31.26       41.31      7.34 o
  -1  17   1       34.64       33.50      8.44 o
   0  17   1        0.71        0.00      7.37 o
   1  17   1        5.81        3.04      8.59 o
   2  17   1        7.75       10.03      5.85 o
   3  17   1      440.47      440.41     22.47 o
   4  17   1       20.06        1.76      7.22 o
   5  17   1       25.13       25.33      7.27 o
   6  17   1       31.10       32.26      6.39 o
  -5  18   1        5.11        3.03      3.59 o
  -4  18   1      265.56      269.56     16.47 o
  -3  18   1       12.02       11.53      5.82 o
  -2  18   1      153.59      143.52     14.46 o
  -1  18   1        2.67        6.82      4.86 o
   0  18   1       64.30       57.52     10.10 o
   1  18   1        1.25      -10.28     10.28 o
   2  18   1       18.56       16.98      6.54 o
   3  18   1       49.61       59.01      8.69 o
   4  18   1       36.03       40.66      8.59 o
   5  18   1       11.77        9.48      4.01 o
  -5  19   1       86.33       88.77      7.15 o
  -4  19   1       57.36       76.38      9.04 o
  -3  19   1        0.40        1.15      3.06 o
  -2  19   1        0.71       -3.78      7.22 o
  -1  19   1       47.81       33.90      8.56 o
   0  19   1        9.02        5.40      7.14 o
   1  19   1      239.11      241.63     16.22 o
   2  19   1       71.79       59.28      9.21 o
   3  19   1       17.55       34.40      7.14 o
   4  19   1       33.02       35.41      6.99 o
  -4  20   1        1.81        2.19      3.78 o
  -3  20   1       34.81       33.35      6.70 o
  -2  20   1      123.69      125.86     11.55 o
  -1  20   1      117.65      116.75     11.13 o
   0  20   1       41.89       50.22      6.85 o
   1  20   1       76.33       79.96      8.33 o
   2  20   1       19.51       38.01      7.22 o
   3  20   1       56.61       75.78      8.14 o
   4  20   1      116.68      120.58      9.26 o
  -3  21   1        3.08        0.70      4.86 o
  -2  21   1      171.94      179.56     11.90 o
  -1  21   1        5.87        9.36      4.18 o
   0  21   1        4.72       13.42      4.00 o
   1  21   1       67.25       90.46      8.94 o
   2  21   1       31.34       31.41      5.88 o
   3  21   1       29.35       29.05      4.68 o
  -1  22   1        0.10        1.35      3.43 o
   0  22   1        4.75       -3.48      5.17 o
  -9   0   2       64.47       58.79      8.79 o
  -8   0   2       13.15       12.72      5.45 o
  -7   0   2      262.99      223.14     16.33 o
  -6   0   2      595.28      598.13     24.39 o
  -5   0   2     1015.25     1040.63     29.44 o
  -4   0   2       23.57       17.03      4.40 o
  -3   0   2     1100.10     1156.98     28.42 o
  -2   0   2     7006.53     6942.59     86.54 o
  -1   0   2     5273.67     5223.75     63.17 o
   0   0   2     2058.52     2089.82     28.70 o
   1   0   2    13150.22    10748.73    119.78 o
   2   0   2    23633.24    19341.73    213.01 o
   3   0   2     1197.44     1226.89     29.94 o
   4   0   2      765.26      780.52     22.50 o
   5   0   2       29.92       35.81      5.72 o
   6   0   2       26.30       16.28      5.87 o
   7   0   2       22.19       43.43      7.51 o
   8   0   2       90.81       59.08      9.45 o
   9   0   2       17.30       19.51      5.83 o
  -9   1   2        1.69       -1.47      4.28 o
  -8   1   2        7.83        5.87      8.54 o
  -7   1   2       28.88       19.21      7.51 o
  -6   1   2        8.22        9.80      6.10 o
  -5   1   2     1031.01      989.23     28.59 o
  -4   1   2     1030.75     1204.79     33.73 o
  -3   1   2       22.13      -15.90     15.90 o
  -2   1   2     1051.86     1033.38     22.84 o
  -1   1   2    11957.29    11870.95    130.76 o
   0   1   2       74.94       82.03      3.68 o
   1   1   2     5377.51     4831.39     60.38 o
   2   1   2     3213.97     2969.22     46.26 o
   3   1   2     2297.72     2261.72     43.80 o
   4   1   2      177.21      168.76     10.13 o
   5   1   2        9.04       24.24      6.10 o
   6   1   2      338.40      335.56     18.84 o
   7   1   2       35.56       46.46      9.16 o
   8   1   2       52.91       53.24      9.98 o
   9   1   2       11.14        9.01      6.17 o
  -9   2   2        0.45        3.28      5.02 o
  -8   2   2       15.40       24.31      6.80 o
  -7   2   2       67.78       60.85      8.63 o
  -6   2   2        0.03        1.35      5.87 o
  -5   2   2        8.06        2.17      6.14 o
  -4   2   2      497.97      505.00     17.90 o
  -3   2   2     1566.29     1683.25     36.09 o
  -2   2   2     4741.67     4638.62     64.01 o
  -1   2   2     1210.37     1191.40     22.17 o
   0   2   2      316.69      312.01      9.41 o
   1   2   2     3163.95     2941.07     41.93 o
   2   2   2     5509.73     4999.49     68.72 o
   3   2   2     1257.88     1166.81     29.82 o
   4   2   2     1310.72     1400.93     37.61 o
   5   2   2       16.53       23.84      6.67 o
   6   2   2        1.02        4.56      4.38 o
   7   2   2       24.17       30.34      7.84 o
   8   2   2        0.60        0.95      5.75 o
   9   2   2        1.06        2.06      5.22 o
  -9   3   2       17.77       21.33      4.93 o
  -8   3   2       18.57        2.89     10.21 o
  -7   3   2       34.48       35.62      7.82 o
  -6   3   2        0.32       -2.69      6.32 o
  -5   3   2        3.69        0.00      6.57 o
  -4   3   2      407.94      342.68     14.58 o
  -3   3   2      119.40      113.22      7.44 o
  -2   3   2      219.11      210.20      8.63 o
  -1   3   2     3189.55     3209.31     45.92 o
   0   3   2     5024.88     4964.25     62.62 o
   1   3   2    16652.36    14179.72    158.29 o
   2   3   2        0.46        0.48      3.93 o
   3   3   2       58.48       63.59      6.15 o
   4   3   2     1012.63     1101.21     33.35 o
   5   3   2      201.96      217.14     13.44 o
   6   3   2       76.52       86.06     10.30 o
   7   3   2      299.34      278.54     18.91 o
   8   3   2      118.48      127.97     11.70 o
   9   3   2        0.17        3.98      4.68 o
  -9   4   2       77.72       78.82      8.94 o
  -8   4   2       35.15       55.03      7.96 o
  -7   4   2       96.80      114.39     13.44 o
  -6   4   2      209.46      197.91     14.26 o
  -5   4   2      500.34      508.90     20.73 o
  -4   4   2       19.40       13.74      4.60 o
  -3   4   2      263.33      237.43     11.13 o
  -2   4   2     1125.74     1157.98     27.15 o
  -1   4   2      456.26      445.59     11.90 o
   0   4   2    11440.12    11703.26    133.75 o
   1   4   2      241.96      237.26      8.78 o
   2   4   2      340.56      358.61     12.05 o
   3   4   2     9074.65     8890.22    119.23 o
   4   4   2      299.76      316.49     15.20 o
   5   4   2      139.28      134.25     11.53 o
   6   4   2      116.12      100.62     11.05 o
   7   4   2        1.30        7.09      5.65 o
   8   4   2        0.15        0.00      6.69 o
   9   4   2       13.23       15.96      4.46 o
  -9   5   2        4.51        1.96      4.36 o
  -8   5   2        3.70        7.42      5.72 o
  -7   5   2        0.39        1.02      5.12 o
  -6   5   2      437.42      416.85     21.23 o
  -5   5   2      835.13      853.52     27.97 o
  -4   5   2     5235.83     5374.57     89.85 o
  -3   5   2       52.54       54.38      6.87 o
  -2   5   2     2633.51     2607.81     46.62 o
  -1   5   2     4519.61     4722.48     66.63 o
   0   5   2       38.29       23.59      3.71 o
   1   5   2     2048.42     1917.09     35.97 o
   2   5   2      607.18      652.68     17.49 o
   3   5   2      101.18      126.26      8.84 o
   4   5   2       17.21       16.95      5.38 o
   5   5   2      660.62      666.66     24.87 o
   6   5   2     1042.81     1039.19     33.95 o
   7   5   2       15.54       22.27      6.87 o
   8   5   2        0.35        2.69      6.02 o
   9   5   2        7.70        7.86      5.37 o
  -9   6   2       11.34       12.19      4.31 o
  -8   6   2        1.32       -2.67      6.25 o
  -7   6   2      122.11      121.58     12.02 o
  -6   6   2      464.02      413.81     22.07 o
  -5   6   2       13.33       -2.46      6.50 o
  -4   6   2      126.76      129.42     10.51 o
  -3   6   2      188.05      181.08     10.26 o
  -2   6   2       28.30       25.36      3.78 o
  -1   6   2     1842.75     1918.27     37.75 o
   0   6   2        6.80        0.00      4.13 o
   1   6   2        2.58        1.67      3.73 o
   2   6   2     1149.73     1062.43     28.62 o
   3   6   2      151.84      131.21      9.63 o
   4   6   2      867.76      902.75     26.96 o
   5   6   2      201.02      188.13     13.74 o
   6   6   2       49.76       45.89      9.23 o
   7   6   2       92.82       68.47     10.87 o
   8   6   2      172.36      181.08     14.48 o
   9   6   2        5.07       10.10      3.36 o
  -9   7   2        9.62        2.79      4.28 o
  -8   7   2        1.23        7.79      4.50 o
  -7   7   2        1.49       -2.99      7.02 o
  -6   7   2      243.10      245.12     17.05 o
  -5   7   2        3.13       15.65      5.22 o
  -4   7   2       40.15       55.58      8.27 o
  -3   7   2       73.90       78.85      7.97 o
  -2   7   2       63.21       69.94      6.55 o
  -1   7   2       76.26       84.64      6.45 o
   0   7   2      222.84      232.25     10.18 o
   1   7   2     4425.84     4679.41     72.18 o
   2   7   2     1815.10     2011.24     43.83 o
   3   7   2       87.72       98.56      8.46 o
   4   7   2       14.67       19.96      5.87 o
   5   7   2      101.59      108.73     12.39 o
   6   7   2        3.94        1.49      6.50 o
   7   7   2       57.81       50.77      9.29 o
   8   7   2        2.74       -7.87      7.87 o
   9   7   2        9.51       13.72      4.23 o
  -9   8   2       18.73       22.85      3.79 o
  -8   8   2       31.95       25.41      6.72 o
  -7   8   2        8.74        2.99      5.60 o
  -6   8   2        0.33        9.09      3.03 o
  -5   8   2       71.96       80.09     10.65 o
  -4   8   2        1.12        4.65      6.15 o
  -3   8   2      631.13      668.65     22.08 o
  -2   8   2       73.87       77.85      7.47 o
  -1   8   2       77.04       68.51      6.60 o
   0   8   2        2.51       -3.73      3.73 o
   1   8   2      697.40      728.94     20.65 o
   2   8   2      710.56      777.37     22.52 o
   3   8   2        1.16        1.99      5.62 o
   4   8   2      249.52      236.96     14.41 o
   5   8   2       93.22      117.05     11.17 o
   6   8   2       75.27       88.67     10.41 o
   7   8   2        1.29        2.93      5.47 o
   8   8   2       56.48       65.56      8.99 o
   9   8   2        3.87       11.58      3.34 o
  -8   9   2       31.02       31.28      6.70 o
  -7   9   2       40.46       40.87      8.93 o
  -6   9   2      455.58      442.15     22.42 o
  -5   9   2      486.91      483.37     22.94 o
  -4   9   2     1169.41     1221.49     34.87 o
  -3   9   2      576.84      515.08     20.50 o
  -2   9   2       51.28       66.03      7.56 o
  -1   9   2     1641.46     1667.13     41.17 o
   0   9   2     1366.78     1444.38     37.50 o
   1   9   2        6.21        9.53      5.12 o
   2   9   2       11.03       10.05      3.33 o
   3   9   2       21.41       29.71      5.85 o
   4   9   2      353.36      349.43     18.00 o
   5   9   2        4.63       10.55      5.67 o
   6   9   2     1272.11     1315.37     40.37 o
   7   9   2      203.62      205.94     15.55 o
   8   9   2       16.37        5.42      6.94 o
  -8  10   2       33.48       31.28      6.70 o
  -7  10   2       35.11       41.11      7.71 o
  -6  10   2      172.11      160.43     14.51 o
  -5  10   2      278.79      251.12     17.49 o
  -4  10   2       34.20       36.31      7.15 o
  -3  10   2      484.75      445.37     19.89 o
  -2  10   2       53.04       47.69      6.69 o
  -1  10   2      831.18      782.71     24.14 o
   0  10   2      141.35      158.89     11.15 o
   1  10   2      296.17      280.73     14.16 o
   2  10   2     1038.15     1186.94     31.73 o
   3  10   2      964.41     1026.10     30.99 o
   4  10   2      346.02      301.76     17.17 o
   5  10   2      270.06      309.67     18.89 o
   6  10   2       42.09       56.55      9.38 o
   7  10   2        5.18       10.82      4.41 o
   8  10   2       12.62       20.90      5.62 o
  -8  11   2       62.48       63.39      7.74 o
  -7  11   2        2.24       14.08      5.57 o
  -6  11   2      332.78      348.90     20.16 o
  -5  11   2      177.64      167.79     14.24 o
  -4  11   2       37.16       32.85      7.92 o
  -3  11   2       45.19       49.11      7.41 o
  -2  11   2        9.04       14.58      3.34 o
  -1  11   2      754.50      765.59     25.23 o
   0  11   2      491.97      468.29     18.96 o
   1  11   2      192.43      198.25     12.91 o
   2  11   2       68.89       92.13     10.05 o
   3  11   2      252.13      243.03     15.50 o
   4  11   2       55.21       33.18      8.94 o
   5  11   2      925.37      978.23     33.67 o
   6  11   2       89.26       84.22     10.67 o
   7  11   2       55.29       51.45      8.58 o
   8  11   2        7.84       10.30      3.43 o
  -8  12   2        2.79        2.09      3.54 o
  -7  12   2        2.49        5.67      4.51 o
  -6  12   2       75.59       69.38     10.13 o
  -5  12   2       37.63       43.97      8.74 o
  -4  12   2        1.68        2.96      6.60 o
  -3  12   2      921.00      887.02     30.61 o
  -2  12   2       82.32       79.31      9.65 o
  -1  12   2      340.13      339.79     17.70 o
   0  12   2       45.61       60.05      8.66 o
   1  12   2        2.02        0.00      7.04 o
   2  12   2       37.16       38.18      8.19 o
   3  12   2       56.13       49.60      7.47 o
   4  12   2       54.96       63.32     10.20 o
   5  12   2       13.19       15.25      5.28 o
   6  12   2        0.28       -4.25      7.36 o
   7  12   2       30.62       47.79      6.37 o
   8  12   2       10.30       15.78      4.31 o
  -7  13   2       14.88       22.42      5.65 o
  -6  13   2      178.83      141.59     13.39 o
  -5  13   2       45.05       40.59      8.86 o
  -4  13   2      596.02      594.49     25.88 o
  -3  13   2       34.48       38.73      8.78 o
  -2  13   2      646.32      615.15     25.54 o
  -1  13   2       16.41       22.57      7.76 o
   0  13   2      522.56      532.74     22.40 o
   1  13   2       59.22       34.77      7.87 o
   2  13   2      602.17      600.76     25.24 o
   3  13   2        5.85       10.70      6.22 o
   4  13   2        6.69        7.10      7.54 o
   5  13   2       66.45       55.18      9.58 o
   6  13   2      120.34      128.39     11.89 o
   7  13   2        1.75       -6.89      6.89 o
  -7  14   2       30.81       36.66      6.07 o
  -6  14   2      172.61      177.28     13.91 o
  -5  14   2       17.05       24.57      5.98 o
  -4  14   2       57.98       57.37      9.18 o
  -3  14   2       49.92       50.49      8.34 o
  -2  14   2        2.01        5.87      6.87 o
  -1  14   2      418.52      406.87     20.48 o
   0  14   2      130.84       97.44     11.45 o
   1  14   2        0.20        5.62      6.59 o
   2  14   2      134.62      124.66     12.54 o
   3  14   2      369.16      360.30     20.63 o
   4  14   2       98.28      104.08     11.23 o
   5  14   2      269.82      276.31     17.72 o
   6  14   2       46.12       54.20      8.54 o
   7  14   2        0.07        0.00      5.18 o
  -7  15   2        3.54        1.00      3.98 o
  -6  15   2       94.81      127.40     10.58 o
  -5  15   2        1.77        0.00      4.73 o
  -4  15   2       89.78       86.61     10.88 o
  -3  15   2      158.32      175.73     14.24 o
  -2  15   2      181.12      197.58     15.36 o
  -1  15   2      424.28      436.96     21.95 o
   0  15   2      768.88      754.80     28.67 o
   1  15   2       17.74       20.76      5.15 o
   2  15   2       52.61       51.57      8.41 o
   3  15   2        1.06        0.00      7.39 o
   4  15   2        0.74       -4.41      6.74 o
   5  15   2      216.64      238.38     16.58 o
   6  15   2      116.51      130.38     11.02 o
   7  15   2       11.68       16.18      3.73 o
  -6  16   2       35.07       44.48      7.51 o
  -5  16   2       41.75       36.93      7.24 o
  -4  16   2       84.10       99.72     11.15 o
  -3  16   2       25.21       22.33      8.12 o
  -2  16   2       43.28       40.22      7.79 o
  -1  16   2        0.41        5.10      4.20 o
   0  16   2       21.00       29.20      6.45 o
   1  16   2      130.22      148.25     14.23 o
   2  16   2        8.09       14.29      6.30 o
   3  16   2       72.14       64.31     10.06 o
   4  16   2       16.26       18.89      6.27 o
   5  16   2       26.44       35.81      7.00 o
   6  16   2       23.97       32.90      5.78 o
  -6  17   2        8.74       13.84      3.66 o
  -5  17   2       61.54       48.86      8.43 o
  -4  17   2       17.57       24.59      5.57 o
  -3  17   2       27.37       34.84      7.51 o
  -2  17   2      108.32      106.62     11.79 o
  -1  17   2        0.36       -6.00      7.66 o
   0  17   2      202.66      234.36     16.30 o
   1  17   2      240.88      227.75     16.10 o
   2  17   2      227.57      242.03     16.82 o
   3  17   2       17.17        5.72      8.33 o
   4  17   2       36.35       35.26      7.84 o
   5  17   2       12.02       21.03      5.70 o
   6  17   2        6.82        8.58      4.05 o
  -5  18   2       28.11       20.31      5.98 o
  -4  18   2       26.53       18.44      6.79 o
  -3  18   2      165.57      175.88     14.33 o
  -2  18   2      104.63      105.58     10.80 o
  -1  18   2      459.39      371.62     21.00 o
   0  18   2      266.08      256.99     18.10 o
   1  18   2       27.54       32.66      6.52 o
   2  18   2      640.75      629.23     26.35 o
   3  18   2       55.67       57.87     10.20 o
   4  18   2       11.97       13.42      5.17 o
   5  18   2      108.83      105.02      9.48 o
  -4  19   2        0.29       -6.70      6.70 o
  -3  19   2      230.63      214.73     14.51 o
  -2  19   2        5.89       -1.24      7.96 o
  -1  19   2       12.43        8.81      5.98 o
   0  19   2       42.09       35.44      8.59 o
   1  19   2       34.72       23.57      6.94 o
   2  19   2       91.63      114.70     10.65 o
   3  19   2        6.87        9.68      5.22 o
   4  19   2       50.18       57.79      7.46 o
  -4  20   2       33.18       26.95      5.97 o
  -3  20   2        5.65        7.41      3.71 o
  -2  20   2       13.34       17.07      6.03 o
  -1  20   2       77.02       85.02      9.46 o
   0  20   2        0.89       10.77      3.93 o
   1  20   2        1.31       -3.34      7.47 o
   2  20   2        0.59       -5.05      5.05 o
   3  20   2        0.06        5.38      3.11 o
  -2  21   2        0.44       -4.06      6.03 o
  -1  21   2       18.93       14.58      6.14 o
   0  21   2       53.56       60.26      7.36 o
   1  21   2       37.25       28.75      6.05 o
   2  21   2       22.48       30.21      5.52 o
   0  22   2       93.53       89.65      7.76 o
  -9   1   3        0.29        1.09      5.45 o
  -8   1   3        1.03       -1.44      3.21 o
  -7   1   3        4.72       -6.55      6.55 o
  -6   1   3      107.22      108.78     11.15 o
  -5   1   3      882.03      876.39     27.22 o
  -4   1   3      766.57      805.52     23.37 o
  -3   1   3      869.13      881.27     25.46 o
  -2   1   3       69.45       71.53      5.23 o
  -1   1   3     6832.32     6455.07     79.44 o
   0   1   3     1912.66     1994.42     31.36 o
   1   1   3    22358.46    18913.93    205.99 o
   2   1   3       69.28       48.28      4.95 o
   3   1   3      624.40      615.33     18.02 o
   4   1   3      302.87      350.20     15.35 o
   5   1   3      647.03      593.27     23.14 o
   6   1   3        2.53        5.57      6.52 o
   7   1   3       20.41       13.17      6.64 o
   8   1   3       17.88       25.06      7.72 o
   9   1   3        2.92       -2.91      6.07 o
  -9   2   3        6.72        9.29      5.00 o
  -8   2   3      485.96      482.64     23.20 o
  -7   2   3       24.69       11.18      7.81 o
  -6   2   3       23.64       16.47      6.72 o
  -5   2   3      384.96      389.49     18.14 o
  -4   2   3     4635.41     4748.34     79.96 o
  -3   2   3      706.01      648.45     18.14 o
  -2   2   3      119.03      135.93      7.27 o
  -1   2   3     6771.49     6431.13     80.29 o
   0   2   3     7315.91     7504.10     89.69 o
   1   2   3     1225.51     1120.07     23.72 o
   2   2   3     9742.03     9265.21    115.21 o
   3   2   3     4311.15     4046.86     66.52 o
   4   2   3      797.90      825.82     24.12 o
   5   2   3      173.12      168.99     12.32 o
   6   2   3      166.54      184.05     14.01 o
   7   2   3       31.01       19.24      8.29 o
   8   2   3       40.28       32.25      7.77 o
   9   2   3       37.90       44.33      6.97 o
  -9   3   3        2.40        4.18      5.53 o
  -8   3   3      207.15      221.12     16.10 o
  -7   3   3       21.03       15.30      6.84 o
  -6   3   3       72.59       67.67      9.43 o
  -5   3   3     1783.36     1675.17     47.58 o
  -4   3   3      300.60      336.04     14.89 o
  -3   3   3      178.24      181.30      9.29 o
  -2   3   3     2405.78     2567.96     44.45 o
  -1   3   3     2115.71     2122.82     36.16 o
   0   3   3     2794.43     2723.65     41.79 o
   1   3   3       60.09       51.19      4.58 o
   2   3   3     1797.51     1659.94     34.52 o
   3   3   3       82.62       68.87      7.26 o
   4   3   3     2122.23     2295.12     52.11 o
   5   3   3        7.17       -1.17      6.32 o
   6   3   3       27.25       32.13      7.21 o
   7   3   3       25.24       29.37      7.79 o
   8   3   3       11.24        4.10      7.09 o
   9   3   3        0.44       -0.92      3.83 o
  -9   4   3        0.16       -0.99      5.88 o
  -8   4   3       42.29       29.07      8.34 o
  -7   4   3       32.82       29.64      8.61 o
  -6   4   3        5.25        2.83      6.32 o
  -5   4   3      920.66      968.92     29.77 o
  -4   4   3      114.10      123.86      9.63 o
  -3   4   3     5143.24     5144.78     79.84 o
  -2   4   3       89.29       75.95      6.03 o
  -1   4   3     1951.98     1941.01     35.69 o
   0   4   3    18809.09    18795.59    208.08 o
   1   4   3      494.48      538.40     14.34 o
   2   4   3       75.00       90.69      6.62 o
   3   4   3        1.56       -2.24      4.30 o
   4   4   3       26.09       44.28      6.65 o
   5   4   3       74.70       77.32      8.91 o
   6   4   3       17.19       19.17      7.56 o
   7   4   3        0.03        1.52      5.47 o
   8   4   3        5.29        7.14      5.92 o
   9   4   3       27.91       29.22      5.88 o
  -9   5   3       31.47       42.54      6.64 o
  -8   5   3        2.59        3.66      4.85 o
  -7   5   3       28.17       29.66      8.24 o
  -6   5   3      326.85      333.79     18.82 o
  -5   5   3       61.72       62.94      8.94 o
  -4   5   3      310.49      338.45     15.55 o
  -3   5   3       90.20       72.07      6.79 o
  -2   5   3      187.29      187.83      9.34 o
  -1   5   3      351.08      386.13     12.60 o
   0   5   3     1159.00     1272.08     28.22 o
   1   5   3      175.49      171.70      8.26 o
   2   5   3       11.96        9.95      3.33 o
   3   5   3       15.40       16.33      4.81 o
   4   5   3      156.99      182.20     12.15 o
   5   5   3        7.34       12.62      6.35 o
   6   5   3       59.34       54.53     10.77 o
   7   5   3       28.56       20.13      6.20 o
   8   5   3        9.68        6.07      5.28 o
   9   5   3        4.38       13.46      3.90 o
  -9   6   3        1.76       -0.89      5.20 o
  -8   6   3      150.62      152.79     13.44 o
  -7   6   3        0.42       -1.50      7.22 o
  -6   6   3      435.17      436.91     22.23 o
  -5   6   3      824.86      763.81     27.03 o
  -4   6   3        6.09       -1.04      6.12 o
  -3   6   3     3586.73     3736.64     67.69 o
  -2   6   3     3657.95     3887.21     64.93 o
  -1   6   3      168.41      194.85      9.41 o
   0   6   3       73.59       64.03      6.14 o
   1   6   3     1101.65     1243.93     30.46 o
   2   6   3      539.49      529.56     17.05 o
   3   6   3       13.74        4.11      3.58 o
   4   6   3      519.76      511.17     20.39 o
   5   6   3      191.30      191.31     13.91 o
   6   6   3       96.53       86.09     12.04 o
   7   6   3      101.16       99.73     11.67 o
   8   6   3      144.92      157.02     13.24 o
   9   6   3       46.90       53.71      6.14 o
  -9   7   3       46.09       36.16      6.64 o
  -8   7   3      100.60      101.30      9.80 o
  -7   7   3       74.63       83.79     11.05 o
  -6   7   3       97.27       94.07     11.18 o
  -5   7   3     1615.36     1529.27     47.79 o
  -4   7   3        6.26       13.41      4.48 o
  -3   7   3        1.89        3.68      4.33 o
  -2   7   3        1.39        1.54      5.47 o
  -1   7   3      628.44      550.54     16.95 o
   0   7   3       86.90       79.37      6.57 o
   1   7   3     3135.21     3235.87     57.79 o
   2   7   3       10.17       18.17      4.48 o
   3   7   3       24.28       26.16      5.82 o
   4   7   3      489.89      488.47     20.61 o
   5   7   3      132.49      118.02     12.17 o
   6   7   3        2.94       -1.49      8.81 o
   7   7   3        9.20       12.76      6.44 o
   8   7   3       26.62       16.68      5.68 o
   9   7   3        0.10       -5.18      5.18 o
  -9   8   3        8.70        8.59      3.88 o
  -8   8   3       62.16       61.12      8.98 o
  -7   8   3        5.97        1.49      7.44 o
  -6   8   3       45.02       44.68      9.09 o
  -5   8   3        5.07        3.71      5.40 o
  -4   8   3      869.62      815.62     26.98 o
  -3   8   3     1226.00     1308.22     38.82 o
  -2   8   3       27.14       25.31      4.75 o
  -1   8   3      757.19      824.40     22.58 o
   0   8   3     3260.02     3289.43     59.73 o
   1   8   3      810.57      754.72     21.65 o
   2   8   3     1096.20      924.01     25.49 o
   3   8   3       73.41       45.14      8.14 o
   4   8   3       22.84       25.41      7.00 o
   5   8   3      405.61      382.65     20.96 o
   6   8   3      101.70      100.17     11.53 o
   7   8   3       43.98       52.64      8.84 o
   8   8   3        2.31       -1.10      5.30 o
  -8   9   3        2.03       -2.21      5.85 o
  -7   9   3       21.70       17.32      7.46 o
  -6   9   3      352.06      395.02     21.97 o
  -5   9   3        0.07        9.63      5.62 o
  -4   9   3      219.93      213.44     14.71 o
  -3   9   3       60.42       72.59      8.74 o
  -2   9   3       23.78       35.27      6.14 o
  -1   9   3      557.88      590.94     19.84 o
   0   9   3        0.06       -4.21      4.21 o
   1   9   3      371.63      398.80     16.22 o
   2   9   3      353.52      388.84     16.95 o
   3   9   3       92.05      116.30      9.80 o
   4   9   3      245.21      207.29     15.03 o
   5   9   3        0.55        8.78      3.78 o
   6   9   3       10.41       11.13      6.94 o
   7   9   3        6.16        0.00      6.70 o
   8   9   3        4.69       10.93      3.21 o
  -8  10   3       28.31       31.81      6.17 o
  -7  10   3        2.39       -2.72      6.37 o
  -6  10   3       61.89       56.12     10.36 o
  -5  10   3      320.97      290.47     18.09 o
  -4  10   3      336.19      310.07     18.41 o
  -3  10   3      111.87      109.38     10.92 o
  -2  10   3     2033.24     1967.72     50.28 o
  -1  10   3      506.95      508.26     19.24 o
   0  10   3       10.29        1.92      5.92 o
   1  10   3      487.49      484.94     19.17 o
   2  10   3      484.57      589.79     21.87 o
   3  10   3      432.07      470.63     21.06 o
   4  10   3      111.70      105.02     11.10 o
   5  10   3        0.63       -4.45      7.69 o
   6  10   3       19.31       24.06      7.37 o
   7  10   3       42.34       41.94      8.58 o
   8  10   3       22.68       26.30      5.45 o
  -8  11   3       69.96       63.76      7.59 o
  -7  11   3      177.91      176.20     13.66 o
  -6  11   3        1.70        1.50      8.38 o
  -5  11   3      106.96      103.63     11.72 o
  -4  11   3      240.74      228.79     16.00 o
  -3  11   3        1.81        4.31      5.53 o
  -2  11   3      581.49      509.57     21.26 o
  -1  11   3       34.77       34.50      6.20 o
   0  11   3      247.33      239.52     13.66 o
   1  11   3      407.32      407.19     18.12 o
   2  11   3        2.93        3.61      6.25 o
   3  11   3       76.34       96.06     11.08 o
   4  11   3      174.51      191.38     14.91 o
   5  11   3       36.17       34.50      8.12 o
   6  11   3       29.35       32.23      6.99 o
   7  11   3       18.09       30.04      6.03 o
   8  11   3        0.19       -1.57      4.58 o
  -8  12   3       15.75       22.10      4.83 o
  -7  12   3        0.23        0.00      5.72 o
  -6  12   3        5.14       -7.14      7.96 o
  -5  12   3      103.93      116.53     12.57 o
  -4  12   3        1.90        0.00      3.59 o
  -3  12   3      471.56      470.33     22.33 o
  -2  12   3      670.26      610.92     24.61 o
  -1  12   3       91.17      108.81     10.26 o
   0  12   3       15.56       14.31      5.83 o
   1  12   3      976.27      920.84     29.49 o
   2  12   3       71.03       61.92      8.26 o
   3  12   3       52.75       38.50      6.85 o
   4  12   3      204.23      202.29     15.58 o
   5  12   3        0.08        0.00      5.20 o
   6  12   3       35.79       42.01      8.09 o
   7  12   3       57.36       54.41      7.94 o
  -7  13   3       24.66       20.41      5.42 o
  -6  13   3      169.40      176.73     14.46 o
  -5  13   3      129.06      111.99     12.77 o
  -4  13   3       57.41       51.92     10.15 o
  -3  13   3       44.26       33.27      8.19 o
  -2  13   3       28.33       44.47      7.87 o
  -1  13   3      252.23      231.71     15.60 o
   0  13   3      116.17      119.99     11.13 o
   1  13   3      196.84      202.04     14.41 o
   2  13   3       95.01      108.58     12.25 o
   3  13   3       23.10       13.81      7.37 o
   4  13   3       63.94       67.32     10.01 o
   5  13   3        1.18       -1.47      6.05 o
   6  13   3       18.00       20.03      6.35 o
   7  13   3       20.38       17.39      6.02 o
  -7  14   3        0.32       -1.77      6.02 o
  -6  14   3        2.65       -4.93      7.59 o
  -5  14   3       90.92      103.96     11.42 o
  -4  14   3       58.14       56.15     10.06 o
  -3  14   3      481.49      509.05     24.32 o
  -2  14   3      232.28      215.38     15.66 o
  -1  14   3      240.16      236.56     16.32 o
   0  14   3        4.15        7.49      4.76 o
   1  14   3       47.27       54.30      9.19 o
   2  14   3       49.95       45.40      8.61 o
   3  14   3      219.19      250.67     16.90 o
   4  14   3       77.57       65.01     10.48 o
   5  14   3        0.14       -3.96      3.96 o
   6  14   3       35.49       29.97      6.22 o
   7  14   3        3.06       -1.60      5.07 o
  -7  15   3       29.23       32.82      5.07 o
  -6  15   3       16.05       19.17      5.52 o
  -5  15   3       96.19      102.63     10.92 o
  -4  15   3       16.74        5.98      7.91 o
  -3  15   3       19.88       19.48      7.61 o
  -2  15   3      545.86      515.13     25.04 o
  -1  15   3      405.26      468.36     22.87 o
   0  15   3      295.46      271.78     17.60 o
   1  15   3      123.51      120.61     12.55 o
   2  15   3       24.57       25.43      8.69 o
   3  15   3       57.04       64.19      9.85 o
   4  15   3        4.35       -4.35      7.54 o
   5  15   3       26.92       37.71      7.19 o
   6  15   3      132.90      143.78     11.00 o
  -6  16   3       35.72       44.17      7.14 o
  -5  16   3        2.26        4.91      7.15 o
  -4  16   3      531.87      498.48     23.29 o
  -3  16   3       57.85       57.24      9.06 o
  -2  16   3       19.41       13.36      6.25 o
  -1  16   3        1.54       -1.50      7.26 o
   0  16   3       70.03       54.46      9.26 o
   1  16   3      140.98      157.21     14.11 o
   2  16   3      135.50      141.46     13.07 o
   3  16   3      219.42      220.18     15.71 o
   4  16   3       27.66       20.28      8.64 o
   5  16   3       23.72       25.03      6.74 o
   6  16   3        0.90        3.41      3.69 o
  -6  17   3      209.50      215.05     12.00 o
  -5  17   3       29.30       21.87      6.74 o
  -4  17   3       41.99       39.40      7.77 o
  -3  17   3       40.80       34.15      7.72 o
  -2  17   3        2.98       -2.93      9.26 o
  -1  17   3       73.40       64.41      9.78 o
   0  17   3       59.23       54.93      9.23 o
   1  17   3      515.32      450.76     23.27 o
   2  17   3       96.76      112.07     11.08 o
   3  17   3       69.71       78.17      9.43 o
   4  17   3       52.31       60.58      8.44 o
   5  17   3       18.02       22.60      5.57 o
  -5  18   3       12.38        8.58      4.95 o
  -4  18   3       31.26       41.59      6.90 o
  -3  18   3       49.04       54.95      8.86 o
  -2  18   3        5.09        4.18      6.39 o
  -1  18   3       20.65       19.07      6.34 o
   0  18   3       59.64       58.01      8.79 o
   1  18   3       35.92        4.23     10.08 o
   2  18   3       40.20       20.95      7.99 o
   3  18   3       39.58       27.58      7.24 o
   4  18   3        1.10        2.14      4.76 o
   5  18   3       52.78       56.49      7.32 o
  -4  19   3        8.01        3.63      5.33 o
  -3  19   3       25.85       19.91      5.85 o
  -2  19   3       88.68       79.15      9.93 o
  -1  19   3        7.58        6.45      8.26 o
   0  19   3       76.65       86.33     10.33 o
   1  19   3      167.24      146.54     12.84 o
   2  19   3       10.50       23.29      6.47 o
   3  19   3        6.22       10.67      5.92 o
   4  19   3        7.58       11.42      5.10 o
  -3  20   3       24.51       21.26      5.78 o
  -2  20   3       37.32       52.14      7.47 o
  -1  20   3       37.02       42.49      7.56 o
   0  20   3        1.35       -5.93      5.93 o
   1  20   3        0.30        1.09      6.00 o
   2  20   3       22.71       37.26      5.73 o
   3  20   3      131.14      142.36     10.43 o
  -2  21   3       16.95       15.68      4.61 o
  -1  21   3      200.99      208.48     12.12 o
   0  21   3      208.61      217.15     12.97 o
   1  21   3       57.67       58.76      6.85 o
   2  21   3       32.67       34.24      5.70 o
  -9   0   4       28.77       30.22      7.14 o
  -8   0   4       97.04       99.48     12.07 o
  -7   0   4       51.01       42.78      7.51 o
  -6   0   4      373.53      375.36     19.41 o
  -5   0   4       35.00       39.59      7.15 o
  -4   0   4     1727.42     1734.18     43.21 o
  -3   0   4     2112.55     2062.00     42.96 o
  -2   0   4      287.01      320.70     11.23 o
  -1   0   4      717.33      695.34     18.66 o
   0   0   4     6813.27     6472.69     81.80 o
   1   0   4      803.16      801.58     20.50 o
   2   0   4     5520.30     5350.43     76.65 o
   3   0   4      329.18      335.51     13.79 o
   4   0   4       79.00       69.99      7.56 o
   5   0   4      323.56      332.77     17.69 o
   6   0   4       16.46        7.14      9.13 o
   7   0   4       10.37        7.57      9.70 o
   8   0   4      164.21      172.08     13.99 o
   9   0   4        0.85        1.81      3.38 o
  -9   1   4        0.87        4.20      3.83 o
  -8   1   4       21.80       22.90      7.76 o
  -7   1   4       12.55       18.34      7.89 o
  -6   1   4       20.23       20.39      7.42 o
  -5   1   4        4.34        9.18      4.60 o
  -4   1   4      128.89      141.46      9.66 o
  -3   1   4      325.18      376.67     14.06 o
  -2   1   4      167.85      150.20      7.86 o
  -1   1   4    14594.20    14417.48    164.01 o
   0   1   4      868.08      902.70     21.06 o
   1   1   4      193.79      187.48      8.17 o
   2   1   4      238.97      264.55     10.82 o
   3   1   4      434.43      408.08     15.31 o
   4   1   4      438.99      450.12     18.05 o
   5   1   4       76.93       74.89     10.00 o
   6   1   4       11.73        7.62      6.74 o
   7   1   4        8.52        3.03      6.77 o
   8   1   4        9.17       16.08      6.20 o
   9   1   4       30.41       31.13      6.00 o
  -9   2   4        3.80        5.15      5.55 o
  -8   2   4        3.37        1.42      7.91 o
  -7   2   4      157.58      163.09     13.93 o
  -6   2   4      198.72      223.42     15.66 o
  -5   2   4        5.68        4.66      6.17 o
  -4   2   4       71.24       79.51      7.34 o
  -3   2   4      834.60      909.44     27.25 o
  -2   2   4        0.80        5.47      2.61 o
  -1   2   4       32.37       48.80      4.48 o
   0   2   4        0.41       -0.42      3.31 o
   1   2   4      682.08      661.02     18.97 o
   2   2   4       54.24       52.42      5.03 o
   3   2   4     1698.43     1451.03     36.83 o
   4   2   4      131.75      155.13     10.67 o
   5   2   4       84.12       91.27      9.34 o
   6   2   4       84.53       71.90     11.17 o
   7   2   4        0.68        4.55      6.94 o
   8   2   4        3.74       -6.57      8.63 o
   9   2   4        2.57        3.53      4.55 o
  -9   3   4        3.35       -1.97      5.77 o
  -8   3   4       10.84       -2.78      9.39 o
  -7   3   4      123.73      114.24     14.11 o
  -6   3   4        9.19       11.35      6.55 o
  -5   3   4        0.20       -3.53      6.12 o
  -4   3   4       28.04       37.88      6.00 o
  -3   3   4      119.37      150.57      9.61 o
  -2   3   4       47.99       53.09      5.55 o
  -1   3   4     4658.99     4615.60     66.18 o
   0   3   4     2650.52     2792.18     45.40 o
   1   3   4     1010.31     1017.06     24.94 o
   2   3   4      547.49      550.77     16.35 o
   3   3   4     1202.37     1200.23     33.58 o
   4   3   4       43.93       37.56      7.77 o
   5   3   4      665.75      703.55     25.66 o
   6   3   4       46.66       57.09     10.30 o
   7   3   4        2.38        3.03      5.78 o
   8   3   4        3.14       -2.59      7.56 o
   9   3   4       13.48       11.35      4.88 o
  -9   4   4       97.06      123.72      9.78 o
  -8   4   4       52.27       57.91      8.59 o
  -7   4   4       26.75       15.31      8.48 o
  -6   4   4      481.53      491.18     22.89 o
  -5   4   4        1.29       -7.46      7.46 o
  -4   4   4       31.25       33.58      6.35 o
  -3   4   4      404.07      405.57     15.51 o
  -2   4   4      838.10      884.24     25.31 o
  -1   4   4        7.28        5.70      3.11 o
   0   4   4      115.25       96.17      6.85 o
   1   4   4      790.76      836.35     23.34 o
   2   4   4     4946.50     4948.76     75.91 o
   3   4   4      858.23      860.36     23.74 o
   4   4   4      751.96      740.81     24.37 o
   5   4   4        6.63       13.62      6.49 o
   6   4   4      304.76      301.46     18.41 o
   7   4   4       12.14       15.03      6.27 o
   8   4   4       38.14       38.38      8.24 o
   9   4   4       10.01        9.71      4.95 o
  -9   5   4        1.44        6.05      4.11 o
  -8   5   4       99.45      102.11     11.02 o
  -7   5   4      248.76      298.28     18.20 o
  -6   5   4        0.87       12.72      4.90 o
  -5   5   4      407.16      393.23     19.56 o
  -4   5   4        0.08       -1.02      4.93 o
  -3   5   4     1737.92     1804.25     43.05 o
  -2   5   4     2792.82     3116.24     55.83 o
  -1   5   4     5804.63     5717.74     81.81 o
   0   5   4     4868.74     5100.73     74.37 o
   1   5   4        1.41        3.28      2.89 o
   2   5   4        0.35        2.89      4.58 o
   3   5   4       40.23       49.11      6.64 o
   4   5   4      394.49      362.56     17.42 o
   5   5   4      242.10      260.57     16.08 o
   6   5   4      320.55      298.30     18.91 o
   7   5   4        6.63       13.91      5.07 o
   8   5   4        1.89       -6.60      6.60 o
   9   5   4       28.37       26.16      5.47 o
  -9   6   4        0.05        6.19      3.03 o
  -8   6   4       90.77       92.55      9.95 o
  -7   6   4        9.04        7.59      8.98 o
  -6   6   4      171.16      186.13     14.98 o
  -5   6   4      372.79      360.08     19.26 o
  -4   6   4      127.06      116.43     10.60 o
  -3   6   4     1048.89     1151.30     34.45 o
  -2   6   4     1048.99     1137.09     31.85 o
  -1   6   4     1639.78     1786.43     39.15 o
   0   6   4     2818.34     3052.50     53.88 o
   1   6   4      224.57      225.04     10.85 o
   2   6   4      924.19     1008.90     30.29 o
   3   6   4       16.06       20.29      5.88 o
   4   6   4      845.74      824.18     27.20 o
   5   6   4       97.73       87.01      9.46 o
   6   6   4      478.53      490.21     24.12 o
   7   6   4       68.27       73.54     10.08 o
   8   6   4        8.23        1.19      5.93 o
   9   6   4       26.81       14.18      5.28 o
  -9   7   4        0.06       -0.75      4.06 o
  -8   7   4       30.61       30.54      6.45 o
  -7   7   4       72.11       61.89      9.60 o
  -6   7   4       61.01       79.84     10.28 o
  -5   7   4      166.99      189.09     14.01 o
  -4   7   4      610.68      608.85     23.39 o
  -3   7   4      335.40      397.81     16.97 o
  -2   7   4      148.50      169.04     10.30 o
  -1   7   4     1750.50     1893.20     42.36 o
   0   7   4     1259.08     1403.51     35.19 o
   1   7   4      110.72      134.87      8.78 o
   2   7   4     1124.19     1294.48     36.31 o
   3   7   4     1272.69     1260.09     38.75 o
   4   7   4      129.10      167.97     12.92 o
   5   7   4      102.99      103.08     11.37 o
   6   7   4        0.18       -7.51      9.13 o
   7   7   4       32.52       29.74      8.86 o
   8   7   4       11.63       14.19      5.83 o
  -8   8   4        0.02        1.55      4.40 o
  -7   8   4       23.43       16.60      7.10 o
  -6   8   4      135.89      133.75     13.02 o
  -5   8   4        8.73       16.13      5.62 o
  -4   8   4      502.67      500.97     22.02 o
  -3   8   4      699.77      700.11     23.79 o
  -2   8   4        1.22        0.92      4.03 o
  -1   8   4        0.33        5.07      2.57 o
   0   8   4      598.82      559.57     18.89 o
   1   8   4      312.28      376.52     15.65 o
   2   8   4     3488.31     3497.69     68.19 o
   3   8   4       65.97       59.78      8.41 o
   4   8   4        5.67       22.30      4.86 o
   5   8   4      121.55      105.40     12.39 o
   6   8   4       79.48       65.85     10.20 o
   7   8   4       12.09        6.50      5.65 o
   8   8   4       31.43       41.64      6.82 o
  -8   9   4       47.39       53.01      7.10 o
  -7   9   4      167.69      159.38     13.99 o
  -6   9   4        3.95        8.19      5.22 o
  -5   9   4       33.94       35.34      7.61 o
  -4   9   4      171.90      152.69     12.44 o
  -3   9   4     1324.06     1320.07     34.97 o
  -2   9   4      519.35      548.60     20.41 o
  -1   9   4     3670.84     3681.54     69.79 o
   0   9   4     1819.18     1750.50     44.10 o
   1   9   4      674.37      701.54     22.55 o
   2   9   4      177.79      149.75     11.33 o
   3   9   4      305.13      348.63     17.57 o
   4   9   4        2.70       -2.67      7.05 o
   5   9   4      936.00      936.18     32.72 o
   6   9   4       66.65       65.43      9.83 o
   7   9   4       22.59       33.75      8.53 o
   8   9   4       78.68       85.14      8.14 o
  -8  10   4        2.59       -0.95      6.55 o
  -7  10   4       36.00       35.89      7.52 o
  -6  10   4      190.12      192.73     14.76 o
  -5  10   4       64.52       54.43      9.58 o
  -4  10   4       82.75       88.08      9.63 o
  -3  10   4      383.69      384.36     19.48 o
  -2  10   4      298.06      304.47     16.03 o
  -1  10   4       52.41       61.64      7.82 o
   0  10   4     1305.50     1479.97     42.14 o
   1  10   4      573.68      488.09     19.91 o
   2  10   4      312.61      281.95     16.68 o
   3  10   4        0.72        1.71      4.83 o
   4  10   4      137.66      120.65     11.97 o
   5  10   4       41.56       26.28      7.96 o
   6  10   4       40.56       55.32      8.51 o
   7  10   4       15.41       17.52      5.97 o
   8  10   4        4.97        1.12      4.16 o
  -8  11   4        0.40        5.63      3.83 o
  -7  11   4       31.88       26.78      8.02 o
  -6  11   4       50.61       29.71      7.67 o
  -5  11   4      114.94      103.33     12.27 o
  -4  11   4       75.30       73.81      9.75 o
  -3  11   4      340.31      328.77     17.84 o
  -2  11   4       41.53       35.17      7.81 o
  -1  11   4        1.34        5.42      4.71 o
   0  11   4      536.91      536.28     21.15 o
   1  11   4       19.18       35.11      5.25 o
   2  11   4       93.48       78.00     10.00 o
   3  11   4      247.77      246.37     16.15 o
   4  11   4       15.88       17.77      6.40 o
   5  11   4       14.27       10.16      8.14 o
   6  11   4       22.40        7.15      7.71 o
   7  11   4        0.94       -6.84      6.84 o
   8  11   4       10.83       11.30      4.00 o
  -8  12   4        0.36        1.87      3.18 o
  -7  12   4        1.73        4.56      6.65 o
  -6  12   4       25.87       23.72      7.04 o
  -5  12   4        2.54        4.10      4.80 o
  -4  12   4       84.90       84.40     10.48 o
  -3  12   4     1588.55     1480.02     41.11 o
  -2  12   4        2.16       -2.64      6.97 o
  -1  12   4     1029.10     1005.11     31.58 o
   0  12   4       33.67       34.82      8.12 o
   1  12   4      136.32      134.59     12.30 o
   2  12   4      238.24      233.32     16.30 o
   3  12   4      178.90      167.55     14.06 o
   4  12   4        0.57       10.13      4.75 o
   5  12   4        0.35        3.01      5.78 o
   6  12   4        2.63       -1.34      7.21 o
   7  12   4        9.54       12.35      6.29 o
  -7  13   4       54.47       52.36      7.56 o
  -6  13   4       47.60       39.05      9.81 o
  -5  13   4       25.00        6.00      7.04 o
  -4  13   4        1.60       -6.05      7.71 o
  -3  13   4      254.43      226.77     16.98 o
  -2  13   4      244.18      226.95     15.36 o
  -1  13   4      141.37      136.64     13.14 o
   0  13   4      109.18      122.20     12.64 o
   1  13   4      104.90      107.42     11.18 o
   2  13   4       58.25       54.80     10.68 o
   3  13   4        5.58        3.01      7.66 o
   4  13   4      129.08      135.69     12.35 o
   5  13   4      215.52      228.77     16.88 o
   6  13   4        0.39        2.49      5.58 o
   7  13   4        1.49        8.88      3.98 o
  -7  14   4        4.62       13.02      3.88 o
  -6  14   4      106.05       83.82      9.16 o
  -5  14   4      101.98      110.77     12.05 o
  -4  14   4       18.35       17.27      7.41 o
  -3  14   4       11.37        1.52      8.49 o
  -2  14   4      143.71      172.45     14.26 o
  -1  14   4      104.67      122.79     11.75 o
   0  14   4      582.30      551.21     24.42 o
   1  14   4      360.81      347.04     19.29 o
   2  14   4      623.45      648.02     27.22 o
   3  14   4       48.90       50.97      9.13 o
   4  14   4        8.58        6.03      7.07 o
   5  14   4       17.14        1.84      7.24 o
   6  14   4        7.84        6.70      4.65 o
   7  14   4       23.33       21.75      4.81 o
  -6  15   4        4.49        5.63      4.68 o
  -5  15   4       47.37       52.16      9.16 o
  -4  15   4       11.72        5.90      8.61 o
  -3  15   4      166.26      144.37     13.41 o
  -2  15   4       86.15      101.52     12.39 o
  -1  15   4      352.67      409.15     21.06 o
   0  15   4      580.32      549.20     24.52 o
   1  15   4       12.36       21.13      6.29 o
   2  15   4      188.70      155.28     14.53 o
   3  15   4      190.76      181.15     15.15 o
   4  15   4       39.09       33.65      7.00 o
   5  15   4        4.47        0.84      5.50 o
   6  15   4        0.90       -0.95      5.60 o
  -6  16   4        4.69        0.89      5.77 o
  -5  16   4       50.27       52.02      6.70 o
  -4  16   4       43.49       49.68      7.49 o
  -3  16   4       69.45       68.07      8.91 o
  -2  16   4       90.60       82.87     11.82 o
  -1  16   4        5.37        5.12      6.05 o
   0  16   4      102.88      125.14     12.34 o
   1  16   4        2.45        3.04      5.82 o
   2  16   4       40.77       31.29      9.31 o
   3  16   4       54.08       41.86      7.61 o
   4  16   4        0.06        5.33      3.78 o
   5  16   4       17.20       16.23      6.44 o
   6  16   4        7.48       -0.77      4.53 o
  -5  17   4      110.08       97.26      9.51 o
  -4  17   4       22.68       25.63      6.77 o
  -3  17   4      202.27      212.17     14.86 o
  -2  17   4       13.95       18.46      7.21 o
  -1  17   4        7.59       -1.47      8.73 o
   0  17   4       57.54       68.19     10.15 o
   1  17   4       83.36       72.69      9.45 o
   2  17   4        0.92        0.97      4.81 o
   3  17   4      186.17      178.47     14.59 o
   4  17   4       11.49       14.21      6.12 o
   5  17   4        1.08        0.00      4.46 o
  -5  18   4       66.14       61.87      7.57 o
  -4  18   4       63.47       71.40      9.16 o
  -3  18   4       82.34       71.83      9.83 o
  -2  18   4       20.87        9.85      6.14 o
  -1  18   4       84.65       96.76     10.38 o
   0  18   4      600.62      538.52     24.31 o
   1  18   4      136.63      150.97     13.26 o
   2  18   4      124.46      131.96     12.82 o
   3  18   4       29.62       40.69      6.92 o
   4  18   4       22.97       13.98      6.00 o
   5  18   4        5.83        6.17      4.38 o
  -4  19   4       29.84       38.97      6.57 o
  -3  19   4       95.49       69.21      9.01 o
  -2  19   4       30.59       23.59      6.10 o
  -1  19   4       93.14      109.53     10.57 o
   0  19   4       76.21       86.46      9.66 o
   1  19   4      169.58      162.31     13.34 o
   2  19   4        0.11       -3.38      4.36 o
   3  19   4        2.28        9.33      4.11 o
   4  19   4       10.58       19.78      5.00 o
  -3  20   4        0.04       -4.43      4.43 o
  -2  20   4       44.89       46.54      7.27 o
  -1  20   4        1.28        2.07      5.85 o
   0  20   4      106.05      123.52     10.98 o
   1  20   4       10.04       18.97      4.30 o
   2  20   4        0.38        5.58      3.56 o
   3  20   4       13.43        8.21      4.30 o
  -2  21   4       11.63       13.96      3.88 o
  -1  21   4        0.24       -0.79      4.26 o
   0  21   4        5.51        0.82      4.98 o
   1  21   4        3.49        0.00      5.68 o
   2  21   4       13.64       14.96      4.78 o
  -9   1   5       13.49       12.52      5.87 o
  -8   1   5       15.74        3.73      6.32 o
  -7   1   5      334.24      350.09     20.04 o
  -6   1   5      210.38      177.89     15.28 o
  -5   1   5      146.09      146.83     12.17 o
  -4   1   5       68.27       83.08      8.66 o
  -3   1   5      200.44      220.76     11.32 o
  -2   1   5      146.01      128.17      8.33 o
  -1   1   5      651.40      670.57     20.23 o
   0   1   5      288.38      327.07     11.47 o
   1   1   5        0.41       -1.09      3.43 o
   2   1   5      176.57      186.21      9.60 o
   3   1   5     3751.46     3804.38     68.24 o
   4   1   5       28.19       25.84      7.09 o
   5   1   5        7.01       -7.59      8.21 o
   6   1   5      206.92      183.33     14.16 o
   7   1   5        7.19        9.01      6.25 o
   8   1   5        1.49        8.48      4.48 o
   9   1   5       10.45        5.83      4.28 o
  -9   2   5       61.98       59.55      7.52 o
  -8   2   5        1.17        5.53      6.49 o
  -7   2   5      213.46      197.41     15.80 o
  -6   2   5       39.94       42.33      8.61 o
  -5   2   5        3.67       -6.07      6.75 o
  -4   2   5      429.35      458.18     18.42 o
  -3   2   5       22.12       14.74      4.21 o
  -2   2   5     4764.30     5067.41     76.48 o
  -1   2   5      174.74      169.93      8.79 o
   0   2   5      589.21      634.78     19.63 o
   1   2   5       24.02       19.02      3.66 o
   2   2   5        1.98       -4.05      4.66 o
   3   2   5      634.15      560.55     19.22 o
   4   2   5      480.24      431.63     18.77 o
   5   2   5      226.71      213.99     14.69 o
   6   2   5       38.62       34.47      7.94 o
   7   2   5       24.11       22.95      8.76 o
   8   2   5       27.84       41.04      7.17 o
   9   2   5        0.08       -4.15      4.15 o
  -9   3   5        0.37        8.79      3.19 o
  -8   3   5       92.89       83.72     11.25 o
  -7   3   5      205.78      258.36     16.82 o
  -6   3   5        8.29        5.82      7.71 o
  -5   3   5       30.89       29.94      6.77 o
  -4   3   5        3.60       10.85      3.96 o
  -3   3   5     1196.25     1139.70     33.05 o
  -2   3   5    15257.95    15670.95    187.50 o
  -1   3   5       66.46       54.90      5.63 o
   0   3   5     1151.95     1277.54     29.91 o
   1   3   5     2223.76     2350.22     44.62 o
   2   3   5        2.18       15.31      3.58 o
   3   3   5      179.13      150.77     10.18 o
   4   3   5     1649.66     1569.62     44.60 o
   5   3   5      163.71      164.03     12.67 o
   6   3   5      145.85      148.70     13.61 o
   7   3   5       53.88       42.71      8.84 o
   8   3   5        4.73       -2.44      7.12 o
   9   3   5        1.87       -2.22      5.28 o
  -9   4   5       19.61       22.79      5.93 o
  -8   4   5       93.91       95.34     10.01 o
  -7   4   5       41.84       29.51      8.21 o
  -6   4   5      577.10      545.21     25.19 o
  -5   4   5      274.97      281.56     16.30 o
  -4   4   5       46.30       50.72      7.34 o
  -3   4   5      675.32      701.16     21.58 o
  -2   4   5        0.09        3.83      3.18 o
  -1   4   5     1773.32     1912.39     39.84 o
   0   4   5     1587.14     1526.68     34.22 o
   1   4   5       96.47      110.98      7.79 o
   2   4   5       89.01      122.37      8.71 o
   3   4   5      165.49      168.26     11.17 o
   4   4   5      444.66      456.37     19.63 o
   5   4   5       10.03       29.57      6.40 o
   6   4   5        0.67        0.00      8.12 o
   7   4   5       17.93       18.71      6.90 o
   8   4   5        1.50        4.80      6.35 o
   9   4   5       14.53       11.25      4.60 o
  -9   5   5       28.83       18.02      5.23 o
  -8   5   5       16.76       16.43      6.42 o
  -7   5   5      176.48      190.04     15.05 o
  -6   5   5      919.69      877.26     31.41 o
  -5   5   5        3.90        2.64      6.29 o
  -4   5   5      460.27      487.15     20.06 o
  -3   5   5        9.10        9.14      3.81 o
  -2   5   5      311.76      401.14     15.31 o
  -1   5   5      466.75      494.89     16.03 o
   0   5   5       14.60       25.63      4.68 o
   1   5   5        3.08        3.54      5.15 o
   2   5   5      829.99      824.33     23.09 o
   3   5   5      295.27      344.29     15.68 o
   4   5   5      383.96      373.98     19.14 o
   5   5   5      271.95      267.32     16.67 o
   6   5   5        1.36        7.04      5.60 o
   7   5   5       26.09       34.99      7.91 o
   8   5   5        0.36       -4.58      6.47 o
  -9   6   5       11.16       11.38      4.51 o
  -8   6   5        4.82       -7.37      8.53 o
  -7   6   5      235.86      197.78     15.60 o
  -6   6   5        3.65       13.11      5.62 o
  -5   6   5       14.83        9.09      6.55 o
  -4   6   5        3.14        4.65      6.15 o
  -3   6   5      171.55      207.61     12.54 o
  -2   6   5     1645.47     1813.92     43.26 o
  -1   6   5     3370.50     3707.46     64.90 o
   0   6   5        4.45       -4.96      4.96 o
   1   6   5      924.79      840.80     22.84 o
   2   6   5       15.19       17.07      3.78 o
   3   6   5      952.83      932.44     27.53 o
   4   6   5       66.71       65.60      9.51 o
   5   6   5       79.03       92.46     10.97 o
   6   6   5      415.41      366.29     21.25 o
   7   6   5       77.14       73.32     10.41 o
   8   6   5        2.89       10.25      5.48 o
  -9   7   5       58.61       69.33      7.29 o
  -8   7   5        2.06        7.89      4.60 o
  -7   7   5        0.31        1.47      5.30 o
  -6   7   5      190.37      166.03     15.30 o
  -5   7   5      252.21      228.60     15.55 o
  -4   7   5       58.45       44.18      7.51 o
  -3   7   5      257.35      252.41     14.36 o
  -2   7   5     2015.73     2007.87     47.81 o
  -1   7   5      358.93      308.88     14.18 o
   0   7   5      828.45      904.02     24.21 o
   1   7   5      112.89      112.19      8.76 o
   2   7   5     1254.42     1360.93     38.67 o
   3   7   5      533.86      550.81     21.60 o
   4   7   5       31.28       42.13      6.39 o
   5   7   5      224.20      239.24     16.47 o
   6   7   5      249.35      250.17     17.22 o
   7   7   5       10.11        6.94      9.51 o
   8   7   5        0.12       -2.04      4.78 o
  -8   8   5       16.07       16.22      5.32 o
  -7   8   5        7.26        2.86      8.07 o
  -6   8   5        6.25       13.29      5.12 o
  -5   8   5      205.28      228.27     15.80 o
  -4   8   5      183.14      186.64     14.48 o
  -3   8   5        2.94        8.27      4.05 o
  -2   8   5       13.37       16.70      5.47 o
  -1   8   5      164.58      169.59     10.82 o
   0   8   5     5371.59     5396.45     88.40 o
   1   8   5     3500.55     3522.13     67.70 o
   2   8   5      158.54      210.68     12.86 o
   3   8   5       12.17        4.73      6.27 o
   4   8   5       28.97       21.63      5.85 o
   5   8   5       66.04       76.33     10.57 o
   6   8   5        0.14       -2.99      5.97 o
   7   8   5       10.32       21.31      6.54 o
   8   8   5        4.62        3.78      5.52 o
  -8   9   5       10.24       13.49      5.57 o
  -7   9   5       56.40       56.64      8.49 o
  -6   9   5       63.21       46.84     10.78 o
  -5   9   5       31.09       34.94      7.67 o
  -4   9   5      177.01      164.81     12.76 o
  -3   9   5       16.03        1.22      8.49 o
  -2   9   5       28.76       32.10      6.29 o
  -1   9   5      668.50      732.89     24.26 o
   0   9   5      421.31      452.51     18.56 o
   1   9   5        0.97       -6.39      6.39 o
   2   9   5      223.72      223.05     13.44 o
   3   9   5        4.26        7.59      5.65 o
   4   9   5        0.87        2.83      7.99 o
   5   9   5       73.50       74.59     10.88 o
   6   9   5       30.14       35.66      7.67 o
   7   9   5       67.12       66.38      8.31 o
   8   9   5       13.05       20.31      4.80 o
  -8  10   5       15.92        5.42      6.99 o
  -7  10   5      178.00      167.27     13.36 o
  -6  10   5       96.51       96.16     11.28 o
  -5  10   5        6.23       -1.50      8.11 o
  -4  10   5        1.37        0.95      5.80 o
  -3  10   5      117.42      124.01     11.67 o
  -2  10   5      247.08      257.16     16.23 o
  -1  10   5      750.57      740.26     25.14 o
   0  10   5      686.50      697.83     24.19 o
   1  10   5      504.94      511.52     20.60 o
   2  10   5      455.27      459.68     20.24 o
   3  10   5       27.18       32.28      6.60 o
   4  10   5      460.19      492.78     23.37 o
   5  10   5       12.27       24.37      6.59 o
   6  10   5        1.75        1.44      6.29 o
   7  10   5        8.11        3.13      5.30 o
   8  10   5        0.69       -3.61      5.07 o
  -8  11   5       20.30       23.79      4.86 o
  -7  11   5        0.97        3.98      5.10 o
  -6  11   5       33.90       45.57      8.84 o
  -5  11   5       89.14       53.21     11.40 o
  -4  11   5       10.83        9.90      5.25 o
  -3  11   5       30.79       32.28      8.11 o
  -2  11   5      696.59      702.58     26.13 o
  -1  11   5       33.24       38.65      7.77 o
   0  11   5      596.66      547.16     22.33 o
   1  11   5       21.51       16.52      5.48 o
   2  11   5       85.45       88.22     10.10 o
   3  11   5       54.69       61.52      8.94 o
   4  11   5      251.01      267.30     17.50 o
   5  11   5       57.20       59.55      9.86 o
   6  11   5       24.61       28.44      7.52 o
   7  11   5       22.97       24.79      5.72 o
  -7  12   5        3.29       -3.19      5.52 o
  -6  12   5       25.05       19.32      6.57 o
  -5  12   5      579.28      583.39     26.08 o
  -4  12   5        7.74        4.56     10.20 o
  -3  12   5       62.33       72.75     10.51 o
  -2  12   5        5.92        4.13      5.33 o
  -1  12   5      885.19      856.74     29.81 o
   0  12   5      329.88      356.32     18.69 o
   1  12   5      885.86      892.69     30.53 o
   2  12   5        0.44       -1.39      6.62 o
   3  12   5       32.74       32.58      7.46 o
   4  12   5        3.64        0.00      7.36 o
   5  12   5       13.50       23.65      5.92 o
   6  12   5      164.60      165.36     14.36 o
   7  12   5       52.23       59.85      8.24 o
  -7  13   5        0.22        0.94      4.08 o
  -6  13   5       98.20       91.98     10.05 o
  -5  13   5      148.88      139.40     13.81 o
  -4  13   5       43.24       34.69      8.17 o
  -3  13   5      385.59      365.50     21.00 o
  -2  13   5      314.80      310.12     18.09 o
  -1  13   5      480.90      499.47     22.97 o
   0  13   5       14.41       18.61      7.67 o
   1  13   5        8.10       -2.81     10.72 o
   2  13   5      332.85      337.26     19.76 o
   3  13   5      188.32      180.43     15.35 o
   4  13   5       46.81       43.53      8.29 o
   5  13   5        0.17       -8.01      8.01 o
   6  13   5       15.85       17.92      6.29 o
   7  13   5       26.18       33.62      5.42 o
  -7  14   5       39.58       44.40      6.25 o
  -6  14   5        0.29        0.00      4.80 o
  -5  14   5        6.33       24.11      5.72 o
  -4  14   5        0.07        7.02      5.02 o
  -3  14   5      952.43      921.34     33.03 o
  -2  14   5       99.36       74.31     11.65 o
  -1  14   5      639.07      567.61     25.54 o
   0  14   5      102.56      101.71     11.37 o
   1  14   5      106.91       94.12     11.64 o
   2  14   5       71.29       68.00     10.90 o
   3  14   5        0.13       -1.50      6.19 o
   4  14   5        0.10        3.93      3.93 o
   5  14   5       29.29       28.90      6.95 o
   6  14   5        0.30       -2.04      5.92 o
  -6  15   5        5.01        3.95      5.23 o
  -5  15   5        2.83        5.93      4.71 o
  -4  15   5      154.08      145.59     13.62 o
  -3  15   5       40.13       33.18      8.71 o
  -2  15   5      358.57      345.22     19.53 o
  -1  15   5       22.42       19.41      7.97 o
   0  15   5       31.28       29.14      7.32 o
   1  15   5      200.58      230.44     16.58 o
   2  15   5       18.94       11.20      6.52 o
   3  15   5       60.35       63.73      9.04 o
   4  15   5      219.43      248.45     16.52 o
   5  15   5       10.27       14.18      4.73 o
   6  15   5        1.11        4.31      5.10 o
  -6  16   5       70.25       69.78      7.66 o
  -5  16   5      154.41      144.69     12.39 o
  -4  16   5      191.34      208.64     14.89 o
  -3  16   5        8.04       12.50      6.74 o
  -2  16   5      176.84      176.26     15.25 o
  -1  16   5      163.10      173.66     14.29 o
   0  16   5      131.99      119.36     12.79 o
   1  16   5      294.47      287.28     18.22 o
   2  16   5      161.30      163.59     13.51 o
   3  16   5        6.45        4.71      6.03 o
   4  16   5       54.10       59.06      8.71 o
   5  16   5        4.01       14.94      4.90 o
   6  16   5        4.78        7.62      3.93 o
  -5  17   5        0.00        0.00      3.36 o
  -4  17   5       80.85       83.77      9.39 o
  -3  17   5       16.10       15.93      6.14 o
  -2  17   5       31.67       42.34      8.16 o
  -1  17   5        8.16       13.62      5.52 o
   0  17   5        9.60        4.35      8.33 o
   1  17   5       13.66        4.30     10.25 o
   2  17   5      174.79      193.35     14.83 o
   3  17   5      261.04      264.90     16.68 o
   4  17   5       11.97       23.54      5.52 o
   5  17   5        1.65        4.15      4.90 o
  -5  18   5       11.43        7.22      4.16 o
  -4  18   5        5.19        0.00      5.83 o
  -3  18   5       28.97       31.11      5.28 o
  -2  18   5        8.19        5.12      7.44 o
  -1  18   5       10.50        2.69      7.59 o
   0  18   5       43.41       33.03      7.94 o
   1  18   5       36.55       49.03      7.24 o
   2  18   5        0.90       -3.69      4.76 o
   3  18   5        7.06       -3.29      6.85 o
   4  18   5       11.07        6.65      4.65 o
  -4  19   5        4.85        3.08      4.06 o
  -3  19   5        4.32        5.17      3.98 o
  -2  19   5       30.09       21.93      6.20 o
  -1  19   5       17.36       18.79      5.75 o
   0  19   5        0.03        6.29      3.51 o
   1  19   5        7.95       14.48      5.33 o
   2  19   5        0.16        9.93      3.18 o
   3  19   5       45.83       51.57      6.69 o
   4  19   5       47.57       46.76      6.32 o
  -3  20   5       23.25       27.42      4.23 o
  -2  20   5        0.23        0.59      3.56 o
  -1  20   5        9.83       16.03      4.50 o
   0  20   5       19.71       33.07      5.40 o
   1  20   5       65.81       58.39      7.10 o
   2  20   5       69.55       62.71      6.97 o
   3  20   5       32.25       27.72      6.03 o
  -1  21   5        5.08        5.78      3.93 o
   0  21   5        4.17        5.37      4.11 o
   1  21   5      101.82      104.40      8.07 o
  -9   0   6       74.41       74.81      7.56 o
  -8   0   6        7.27       -1.32      7.12 o
  -7   0   6      352.19      318.83     19.32 o
  -6   0   6     2032.25     2002.93     58.61 o
  -5   0   6       10.15       10.25      6.94 o
  -4   0   6      464.07      442.31     18.71 o
  -3   0   6        0.36        1.74      5.35 o
  -2   0   6      528.76      580.30     18.15 o
  -1   0   6     4074.26     3858.38     63.02 o
   0   0   6       27.99       23.74      4.68 o
   1   0   6      289.01      269.95     11.85 o
   2   0   6      509.98      511.62     17.45 o
   3   0   6       34.44       42.51      6.75 o
   4   0   6      104.36       84.47      8.88 o
   5   0   6     1515.97     1472.65     39.87 o
   6   0   6      502.48      543.13     25.16 o
   7   0   6        0.71        0.99      3.53 o
   8   0   6        0.08        4.71      6.24 o
   9   0   6       46.07       61.50      6.42 o
  -9   1   6       23.48       27.78      5.27 o
  -8   1   6       35.76       31.29      7.86 o
  -7   1   6      122.60      122.52     13.52 o
  -6   1   6       53.11       49.26     10.06 o
  -5   1   6        4.77        9.43      5.48 o
  -4   1   6      192.74      196.68     12.24 o
  -3   1   6       66.90       64.63      7.37 o
  -2   1   6      390.52      346.84     13.82 o
  -1   1   6       19.47       23.19      4.21 o
   0   1   6     1246.16     1329.42     32.15 o
   1   1   6       80.63      100.79      7.69 o
   2   1   6      173.19      214.71     11.58 o
   3   1   6      827.68      775.03     23.96 o
   4   1   6       75.45       94.08      9.13 o
   5   1   6      344.01      324.98     17.87 o
   6   1   6       20.73       27.03      8.33 o
   7   1   6       28.38       31.24      6.03 o
   8   1   6       26.58       23.47      6.35 o
   9   1   6        0.46       -4.76      4.76 o
  -9   2   6        8.43       17.75      4.35 o
  -8   2   6        2.12        7.09      5.87 o
  -7   2   6      290.56      289.34     18.10 o
  -6   2   6        3.61       -8.79      8.79 o
  -5   2   6      853.83      897.35     29.81 o
  -4   2   6       36.23       28.82      6.54 o
  -3   2   6      156.43      174.02     11.02 o
  -2   2   6       35.67       13.51      4.66 o
  -1   2   6     2912.41     3104.99     55.13 o
   0   2   6      418.96      436.66     14.63 o
   1   2   6       65.79       92.19      7.64 o
   2   2   6      445.25      461.87     16.70 o
   3   2   6      299.55      280.53     14.04 o
   4   2   6       10.56       10.85      4.78 o
   5   2   6      421.89      419.96     21.58 o
   6   2   6        0.59       -7.46      9.06 o
   7   2   6        5.77        5.83      6.84 o
   8   2   6        0.70       -2.29      6.07 o
  -9   3   6        5.31        3.43      3.96 o
  -8   3   6        2.80        6.97      3.26 o
  -7   3   6      214.83      179.59     15.33 o
  -6   3   6       46.56       32.88      7.52 o
  -5   3   6        3.33        7.91      5.05 o
  -4   3   6       59.05       39.85      7.24 o
  -3   3   6     1109.53     1051.50     32.98 o
  -2   3   6       94.79      131.31      9.48 o
  -1   3   6       30.00       31.58      5.27 o
   0   3   6       93.91       80.59      6.90 o
   1   3   6        5.05        1.44      4.43 o
   2   3   6      155.63      170.13     10.38 o
   3   3   6      309.31      269.64     14.26 o
   4   3   6      270.89      221.12     14.88 o
   5   3   6      977.11      940.81     31.95 o
   6   3   6       23.31       31.23      9.61 o
   7   3   6       15.96       18.31      7.52 o
   8   3   6       25.66       18.87      6.97 o
  -9   4   6       39.73       43.41      6.00 o
  -8   4   6        0.24        0.00      4.35 o
  -7   4   6      494.97      445.36     22.62 o
  -6   4   6      453.77      432.07     21.70 o
  -5   4   6       56.48       57.46      8.44 o
  -4   4   6       66.49       66.30      8.06 o
  -3   4   6       44.62       56.95      7.36 o
  -2   4   6      254.21      290.17     13.37 o
  -1   4   6     2233.05     2303.26     47.44 o
   0   4   6      895.12      955.11     28.22 o
   1   4   6      871.34      856.49     22.90 o
   2   4   6       29.15       56.30      6.08 o
   3   4   6       18.44       16.45      4.75 o
   4   4   6       50.61       70.11      9.03 o
   5   4   6     1062.16     1078.13     34.25 o
   6   4   6       71.08       90.94     11.10 o
   7   4   6       39.60       45.65      8.41 o
   8   4   6       17.64       24.86      5.57 o
  -9   5   6       52.31       43.41      6.94 o
  -8   5   6       91.21      104.30      9.95 o
  -7   5   6       21.57        2.99      9.21 o
  -6   5   6       86.04      101.32     12.37 o
  -5   5   6       11.67       -1.37      8.09 o
  -4   5   6      194.90      190.89     13.46 o
  -3   5   6       11.03        1.00      5.05 o
  -2   5   6     1758.99     1876.93     44.99 o
  -1   5   6       45.70       40.39      5.33 o
   0   5   6     3545.81     3821.25     66.57 o
   1   5   6        8.87       -2.42      5.40 o
   2   5   6      687.94      648.53     21.45 o
   3   5   6      137.54      123.47     10.13 o
   4   5   6      210.42      197.34     14.44 o
   5   5   6       28.90       23.00      7.42 o
   6   5   6       38.56       39.45      7.24 o
   7   5   6        7.26        2.79      5.23 o
   8   5   6        3.69       -1.04      5.60 o
  -9   6   6        0.85        4.11      4.75 o
  -8   6   6       11.14        5.88      6.97 o
  -7   6   6        8.73        7.34      7.91 o
  -6   6   6      148.19      158.08     15.05 o
  -5   6   6       16.29        4.25     10.11 o
  -4   6   6        7.24        2.47      7.64 o
  -3   6   6       35.94       34.25      7.00 o
  -2   6   6      322.28      326.15     15.31 o
  -1   6   6     3106.81     3313.99     63.01 o
   0   6   6      142.37      190.19     11.33 o
   1   6   6      813.74      868.90     24.59 o
   2   6   6      123.37      112.54      9.11 o
   3   6   6       14.87       20.43      6.00 o
   4   6   6      167.44      147.95     12.62 o
   5   6   6      202.38      232.65     17.03 o
   6   6   6      101.52       90.87     11.10 o
   7   6   6        0.10       -4.05      6.19 o
   8   6   6       16.00       16.48      5.40 o
  -8   7   6        0.52       -2.19      6.37 o
  -7   7   6       23.20       25.76      6.82 o
  -6   7   6       76.84       75.66     11.32 o
  -5   7   6      237.06      205.59     15.41 o
  -4   7   6       28.10       30.29      6.30 o
  -3   7   6      132.05      145.72     12.27 o
  -2   7   6      894.73      979.00     27.70 o
  -1   7   6       33.10       28.22      5.43 o
   0   7   6     2099.12     2320.78     51.77 o
   1   7   6       40.35       50.38      7.21 o
   2   7   6       75.73       96.79      8.84 o
   3   7   6       30.53       37.60      7.02 o
   4   7   6      149.52      164.70     13.69 o
   5   7   6      494.18      449.70     23.22 o
   6   7   6        7.90       14.03      5.67 o
   7   7   6       73.09       85.66      9.70 o
   8   7   6        3.38        4.26      4.00 o
  -8   8   6        4.77        6.17      3.56 o
  -7   8   6       47.03       45.99      8.24 o
  -6   8   6       24.82       21.38      6.37 o
  -5   8   6      419.42      395.01     21.88 o
  -4   8   6       75.60       57.04     10.30 o
  -3   8   6      806.27      730.67     26.06 o
  -2   8   6      291.03      308.09     15.65 o
  -1   8   6       41.92       41.04      7.32 o
   0   8   6      864.24      922.76     26.81 o
   1   8   6     1462.81     1384.27     40.94 o
   2   8   6       31.12       44.82      6.69 o
   3   8   6        2.87        1.27      6.35 o
   4   8   6       26.28       29.29      6.62 o
   5   8   6      100.01      116.97     11.99 o
   6   8   6      110.01      115.36     11.77 o
   7   8   6       13.29        6.65      6.22 o
   8   8   6        0.36       -4.10      4.10 o
  -8   9   6        0.13        2.47      3.91 o
  -7   9   6       11.73       17.49      6.89 o
  -6   9   6       17.36       10.05      5.85 o
  -5   9   6      198.58      182.90     14.58 o
  -4   9   6      369.38      389.10     20.88 o
  -3   9   6      194.97      158.16     12.86 o
  -2   9   6      180.38      173.00     12.87 o
  -1   9   6       36.59       34.30      5.97 o
   0   9   6     1795.87     1900.38     49.72 o
   1   9   6      208.18      239.49     14.26 o
   2   9   6      269.37      270.15     15.61 o
   3   9   6      991.22      985.36     32.35 o
   4   9   6     1209.71     1159.91     36.54 o
   5   9   6        3.56       -4.50      8.63 o
   6   9   6       44.80       36.46      7.56 o
   7   9   6      103.14      119.71     11.43 o
   8   9   6       37.47       49.68      5.95 o
  -8  10   6        7.86        4.08      5.58 o
  -7  10   6       99.91       89.02     10.26 o
  -6  10   6       66.58       76.30      9.61 o
  -5  10   6      327.76      406.62     21.65 o
  -4  10   6      218.43      213.56     15.58 o
  -3  10   6       15.75       19.11      6.10 o
  -2  10   6      460.67      476.60     21.60 o
  -1  10   6       86.19       89.10      9.21 o
   0  10   6      473.59      517.47     21.38 o
   1  10   6        0.79        1.22      6.12 o
   2  10   6       27.46       26.20      6.05 o
   3  10   6      172.28      170.31     13.57 o
   4  10   6       80.43       72.15     10.43 o
   5  10   6      172.22      161.50     13.79 o
   6  10   6        1.90       11.05      5.05 o
   7  10   6        6.49       12.10      4.21 o
  -8  11   6       28.33       25.51      4.91 o
  -7  11   6        0.29        0.00      6.05 o
  -6  11   6        5.07        7.02      8.31 o
  -5  11   6        0.31        3.04      6.80 o
  -4  11   6      197.80      200.15     15.55 o
  -3  11   6        4.80        4.78      5.65 o
  -2  11   6        0.89        2.72      6.08 o
  -1  11   6      306.34      363.68     18.94 o
   0  11   6      103.29       82.70      9.18 o
   1  11   6      103.11       93.77     10.95 o
   2  11   6      290.35      344.10     19.16 o
   3  11   6       23.02       35.31      7.97 o
   4  11   6        5.54       -2.99      7.02 o
   5  11   6       14.48       13.86      7.41 o
   6  11   6        8.70        9.53      4.16 o
   7  11   6       19.92       21.60      5.75 o
  -7  12   6       64.90       60.23      8.16 o
  -6  12   6        5.88       14.06      5.12 o
  -5  12   6       10.17       14.88      5.17 o
  -4  12   6       19.74        6.10      8.07 o
  -3  12   6      232.44      207.17     16.22 o
  -2  12   6       15.96       16.30      6.57 o
  -1  12   6     1256.58     1172.98     36.43 o
   0  12   6      380.77      383.12     20.09 o
   1  12   6        2.76        4.20      6.40 o
   2  12   6       23.94       35.07      8.61 o
   3  12   6       97.25      102.89     10.53 o
   4  12   6       67.20       70.09      9.83 o
   5  12   6       85.61       91.54     11.48 o
   6  12   6       37.28       42.24      8.02 o
   7  12   6        0.35        0.00      3.44 o
  -7  13   6        2.03       -2.51      4.81 o
  -6  13   6       65.71       53.75      9.06 o
  -5  13   6       75.96       94.94     10.87 o
  -4  13   6       64.85       58.59      9.50 o
  -3  13   6        7.83        1.52      6.62 o
  -2  13   6     1071.49      943.57     32.92 o
  -1  13   6       17.28       12.79      6.89 o
   0  13   6      513.61      519.61     24.37 o
   1  13   6       17.55       18.57      7.26 o
   2  13   6      211.30      206.45     16.52 o
   3  13   6      175.34      170.21     14.83 o
   4  13   6      129.99      139.24     13.49 o
   5  13   6        1.03        1.34      3.56 o
   6  13   6       36.13       37.03      6.92 o
  -7  14   6       22.79       22.15      4.85 o
  -6  14   6       61.13       55.99      8.89 o
  -5  14   6       89.96       84.87     11.48 o
  -4  14   6      277.88      251.59     17.45 o
  -3  14   6       18.58       28.32      6.40 o
  -2  14   6       30.59       29.49      8.21 o
  -1  14   6        1.23        3.04      5.28 o
   0  14   6       14.58        4.48      6.85 o
   1  14   6      233.95      253.38     16.53 o
   2  14   6        0.17       -3.01      7.04 o
   3  14   6      241.64      258.66     16.72 o
   4  14   6       92.10       96.86     10.70 o
   5  14   6       39.71       54.10      8.29 o
   6  14   6        0.14       -4.45      4.45 o
  -6  15   6        5.65        0.60      5.12 o
  -5  15   6       16.41        4.78      8.61 o
  -4  15   6      319.34      304.85     18.61 o
  -3  15   6      304.57      310.60     19.16 o
  -2  15   6      135.82      155.60     14.01 o
  -1  15   6       18.76       27.62      6.40 o
   0  15   6        1.82       -1.50      8.88 o
   1  15   6      236.23      217.77     15.76 o
   2  15   6       73.98       60.31      8.89 o
   3  15   6       75.12       78.27     11.00 o
   4  15   6       24.34       22.85      7.57 o
   5  15   6       40.61       31.06      7.34 o
   6  15   6        4.67        1.49      4.60 o
  -6  16   6        0.06        0.70      4.30 o
  -5  16   6       12.86       18.57      4.61 o
  -4  16   6       20.39       16.72      5.92 o
  -3  16   6        1.43       -4.13      6.32 o
  -2  16   6       55.09       59.33      8.33 o
  -1  16   6      212.01      185.89     15.01 o
   0  16   6      323.01      345.69     19.56 o
   1  16   6        5.16       -7.29      9.56 o
   2  16   6       53.80       43.18      8.96 o
   3  16   6        5.97        5.38      6.30 o
   4  16   6       23.99       24.31      6.42 o
   5  16   6        0.59        1.22      4.30 o
  -5  17   6       23.04       19.61      6.84 o
  -4  17   6       36.27       36.29      6.74 o
  -3  17   6       86.51       71.87      8.56 o
  -2  17   6       36.43       33.35      8.02 o
  -1  17   6       47.22       52.69      8.74 o
   0  17   6       34.03       20.55      9.61 o
   1  17   6       43.08       26.65      8.07 o
   2  17   6       12.71        4.41      6.77 o
   3  17   6       16.94       15.18      5.60 o
   4  17   6        0.11        4.00      3.26 o
   5  17   6        0.97        4.26      2.96 o
  -4  18   6       38.56       43.40      7.02 o
  -3  18   6       28.59       20.14      6.75 o
  -2  18   6       58.23       57.51      8.09 o
  -1  18   6      215.66      222.05     15.36 o
   0  18   6        1.68        0.00      5.03 o
   1  18   6       21.10       30.49      6.75 o
   2  18   6        0.03        0.77      5.08 o
   3  18   6       27.79       40.59      6.44 o
   4  18   6       29.12       29.66      5.08 o
  -3  19   6       23.12       27.85      5.52 o
  -2  19   6       81.55       82.28      8.48 o
  -1  19   6       12.09        5.43      6.95 o
   0  19   6       34.96       38.50      6.64 o
   1  19   6       55.22       63.73      7.92 o
   2  19   6       52.37       53.80      8.02 o
   3  19   6       49.66       64.93      6.59 o
  -2  20   6        8.31       12.91      3.39 o
  -1  20   6        9.52        5.18      4.11 o
   0  20   6        0.03       -4.50      4.50 o
   1  20   6        3.58        0.84      5.45 o
   2  20   6       15.24       10.67      4.40 o
  -9   1   7        0.35       -1.57      4.96 o
  -8   1   7        1.50        0.00      6.80 o
  -7   1   7       48.83       50.40      9.03 o
  -6   1   7      332.29      319.63     19.56 o
  -5   1   7     1166.08     1171.91     35.22 o
  -4   1   7        0.83       -6.35      6.35 o
  -3   1   7      919.25      998.70     27.88 o
  -2   1   7       57.99       70.75      7.39 o
  -1   1   7       50.86       45.92      5.20 o
   0   1   7       38.11       32.03      5.45 o
   1   1   7     1279.30     1253.32     34.69 o
   2   1   7       34.04       26.03      5.97 o
   3   1   7        0.35        3.19      4.13 o
   4   1   7       30.92       40.97      7.44 o
   5   1   7       54.96       57.29      9.38 o
   6   1   7      155.80      171.87     14.61 o
   7   1   7       28.29       25.23      7.77 o
   8   1   7       16.39       30.17      5.48 o
  -9   2   7       74.79       61.45      7.09 o
  -8   2   7       12.54       19.17      5.33 o
  -7   2   7        9.03       13.06      6.10 o
  -6   2   7     1696.65     1683.15     45.50 o
  -5   2   7      278.42      253.51     17.17 o
  -4   2   7      645.95      663.01     24.44 o
  -3   2   7        9.84        8.73      4.70 o
  -2   2   7      351.81      371.65     15.90 o
  -1   2   7        6.23       15.85      3.43 o
   0   2   7     3619.06     3797.14     66.25 o
   1   2   7      274.52      332.87     14.26 o
   2   2   7        4.25        9.26      5.13 o
   3   2   7      119.68      102.24      9.50 o
   4   2   7       72.93       66.78      9.33 o
   5   2   7       42.59       43.21      8.33 o
   6   2   7        0.47       -2.99      7.04 o
   7   2   7        9.18        3.71      5.42 o
   8   2   7        2.21        6.90      4.36 o
  -9   3   7        5.72        6.00      3.88 o
  -8   3   7       72.19       81.73      9.14 o
  -7   3   7       34.63       28.90      8.41 o
  -6   3   7     1246.00     1280.22     39.34 o
  -5   3   7     1070.86     1013.00     32.88 o
  -4   3   7        9.33       12.89      6.14 o
  -3   3   7      457.41      491.91     19.59 o
  -2   3   7      250.86      263.81     13.37 o
  -1   3   7        2.44       -1.64      4.76 o
   0   3   7     2257.56     2314.60     49.30 o
   1   3   7      905.60      801.06     23.07 o
   2   3   7        6.62       14.63      4.88 o
   3   3   7       20.92        4.43      7.97 o
   4   3   7       70.36       69.68      9.80 o
   5   3   7      201.36      170.58     14.01 o
   6   3   7      595.78      562.68     25.83 o
   7   3   7        0.16       -5.45      8.39 o
   8   3   7        0.03       -5.38      5.38 o
  -9   4   7        0.41        5.63      2.83 o
  -8   4   7        1.99       -1.17      6.30 o
  -7   4   7       63.43       67.00     10.06 o
  -6   4   7       12.86       15.33      8.11 o
  -5   4   7        4.68        6.62      6.62 o
  -4   4   7       87.20       75.29      8.19 o
  -3   4   7        4.58       12.87      4.63 o
  -2   4   7       33.14       32.11      7.32 o
  -1   4   7      652.33      690.96     21.36 o
   0   4   7       76.44       78.97      7.37 o
   1   4   7        8.20       15.41      3.93 o
   2   4   7        2.00       -4.88      5.43 o
   3   4   7      101.20      108.93      9.90 o
   4   4   7        0.34        2.64      4.93 o
   5   4   7       11.83        0.00      8.71 o
   6   4   7       72.58       67.52      9.31 o
   7   4   7        0.87        2.69      8.33 o
   8   4   7        0.22        0.97      4.85 o
  -8   5   7        4.14        5.33      4.25 o
  -7   5   7       97.18       91.07     10.83 o
  -6   5   7      341.23      362.59     20.39 o
  -5   5   7      177.36      164.78     13.76 o
  -4   5   7      181.37      155.52     13.22 o
  -3   5   7      150.79      195.76     12.79 o
  -2   5   7      189.24      203.11     13.26 o
  -1   5   7      969.63      982.36     27.01 o
   0   5   7      373.65      399.79     16.72 o
   1   5   7      344.93      324.19     15.18 o
   2   5   7        1.28        4.88      3.88 o
   3   5   7      327.50      352.46     17.62 o
   4   5   7       33.14       35.26      6.47 o
   5   5   7      125.58      134.92     12.86 o
   6   5   7       52.73       55.12      9.88 o
   7   5   7       33.76       37.68      7.81 o
   8   5   7        0.46       -1.82      6.55 o
  -8   6   7       14.59       14.46      5.12 o
  -7   6   7        0.93       -8.02      8.02 o
  -6   6   7      403.01      353.21     21.20 o
  -5   6   7       60.68       43.23      8.79 o
  -4   6   7      307.20      337.35     18.27 o
  -3   6   7      482.80      452.68     19.76 o
  -2   6   7        2.52       11.27      4.11 o
  -1   6   7      153.82      207.07     12.77 o
   0   6   7     1010.40     1014.00     27.58 o
   1   6   7        1.15        1.00      5.58 o
   2   6   7      219.95      228.87     13.77 o
   3   6   7      120.25      116.65     10.30 o
   4   6   7      232.39      243.82     16.08 o
   5   6   7      377.59      360.10     20.70 o
   6   6   7        0.98        4.96      3.29 o
   7   6   7       38.13       35.51      6.87 o
   8   6   7        0.59        4.00      3.46 o
  -8   7   7        0.01        6.75      2.71 o
  -7   7   7       52.95       53.03      7.34 o
  -6   7   7       27.68       34.60      8.16 o
  -5   7   7      353.60      336.01     19.27 o
  -4   7   7      292.45      291.18     17.35 o
  -3   7   7      142.96      158.64     13.06 o
  -2   7   7       37.60       55.55      7.89 o
  -1   7   7        1.17        4.23      5.58 o
   0   7   7      429.37      408.45     17.85 o
   1   7   7     1350.12     1226.17     32.61 o
   2   7   7      352.45      326.23     16.73 o
   3   7   7      142.55      154.18     12.40 o
   4   7   7      353.68      361.22     19.53 o
   5   7   7       56.90       62.69     10.03 o
   6   7   7        4.86       -7.22      7.22 o
   7   7   7       69.41       61.27      8.99 o
   8   7   7       12.90       20.19      4.48 o
  -8   8   7      134.71      125.26      9.96 o
  -7   8   7       66.22       75.09      9.91 o
  -6   8   7       10.27        6.02      8.78 o
  -5   8   7       78.89       67.90     10.01 o
  -4   8   7        7.86       13.32      5.87 o
  -3   8   7      107.00       94.92     11.15 o
  -2   8   7      859.95      817.28     27.22 o
  -1   8   7      227.75      209.81     13.69 o
   0   8   7      683.37      731.68     24.74 o
   1   8   7      412.33      443.05     19.59 o
   2   8   7      624.20      656.32     24.39 o
   3   8   7      272.01      282.88     17.00 o
   4   8   7        9.69        4.91      5.82 o
   5   8   7       72.25       54.73     11.12 o
   6   8   7       11.51        5.68      6.67 o
   7   8   7       31.61       33.32      6.52 o
   8   8   7        1.68        2.06      4.58 o
  -8   9   7        0.00        6.59      3.56 o
  -7   9   7        0.02       -2.42      5.70 o
  -6   9   7       24.69       20.58      5.63 o
  -5   9   7        0.75        1.54      6.67 o
  -4   9   7      177.58      206.12     16.08 o
  -3   9   7        4.37       -2.72      5.45 o
  -2   9   7       34.20       28.18      7.10 o
  -1   9   7      745.56      716.69     25.68 o
   0   9   7      299.68      302.89     16.60 o
   1   9   7       10.05       18.05      5.92 o
   2   9   7        0.69       -7.76      7.76 o
   3   9   7       85.84       75.69     10.48 o
   4   9   7        3.87        7.04      6.12 o
   5   9   7        3.93        3.03      7.71 o
   6   9   7       33.95       43.73      8.66 o
   7   9   7        2.26        5.58      3.95 o
  -8  10   7       26.40       34.27      6.12 o
  -7  10   7       15.01       16.67      6.07 o
  -6  10   7        7.27       11.32      5.17 o
  -5  10   7        3.83       14.21      3.79 o
  -4  10   7       31.95       17.08      5.95 o
  -3  10   7       80.95       84.24     10.16 o
  -2  10   7       97.29       77.05      9.75 o
  -1  10   7      178.34      156.15     12.15 o
   0  10   7      866.32      826.35     28.07 o
   1  10   7      529.60      528.21     23.45 o
   2  10   7      471.32      528.29     23.42 o
   3  10   7        0.39       -6.14      6.14 o
   4  10   7        0.33       -5.98      6.70 o
   5  10   7       13.34       12.84      5.50 o
   6  10   7        6.38        3.88      5.92 o
   7  10   7       10.71       11.92      5.13 o
  -7  11   7        8.37        8.17      5.00 o
  -6  11   7       95.23       89.95     10.23 o
  -5  11   7       15.25       17.92      7.32 o
  -4  11   7       63.95       74.19     10.03 o
  -3  11   7      460.20      431.26     22.47 o
  -2  11   7      223.28      258.63     16.27 o
  -1  11   7        2.41        6.95      7.49 o
   0  11   7      249.54      229.89     15.58 o
   1  11   7      300.61      297.78     17.92 o
   2  11   7      241.86      263.74     16.72 o
   3  11   7      145.59      102.63     12.60 o
   4  11   7       19.90       16.25      6.89 o
   5  11   7       19.28       24.81      6.75 o
   6  11   7       18.21       16.75      6.02 o
   7  11   7       30.77       44.18      5.77 o
  -7  12   7       49.98       50.33      7.29 o
  -6  12   7       65.56       64.98      8.84 o
  -5  12   7        4.94        5.75      6.75 o
  -4  12   7      205.28      179.14     15.88 o
  -3  12   7      220.29      207.67     15.26 o
  -2  12   7      300.37      271.07     17.67 o
  -1  12   7      642.33      658.53     26.95 o
   0  12   7        4.65       -1.42      7.66 o
   1  12   7      208.88      184.56     14.53 o
   2  12   7      197.66      173.25     14.79 o
   3  12   7      298.76      309.28     19.17 o
   4  12   7      177.81      192.50     15.60 o
   5  12   7       52.57       65.00      8.59 o
   6  12   7        2.56        2.16      6.10 o
   7  12   7       23.14       23.89      5.17 o
  -7  13   7       44.57       49.50      7.21 o
  -6  13   7        3.54       12.55      4.36 o
  -5  13   7      114.59      129.89     12.57 o
  -4  13   7      746.75      729.68     28.75 o
  -3  13   7      125.79      107.72     11.90 o
  -2  13   7      418.83      439.92     22.30 o
  -1  13   7       75.45       88.88     10.73 o
   0  13   7     2163.81     2184.99     61.97 o
   1  13   7       22.23       16.01      6.79 o
   2  13   7       15.84       20.33      6.75 o
   3  13   7       50.26       53.48      8.88 o
   4  13   7       62.42       34.50      9.09 o
   5  13   7       22.97       23.32      6.35 o
   6  13   7        1.60       -5.73      5.73 o
  -6  14   7        0.48        0.95      4.78 o
  -5  14   7        4.30        1.24      6.89 o
  -4  14   7        0.79        1.40      6.14 o
  -3  14   7        1.67       -9.16      9.16 o
  -2  14   7       58.37       54.93      9.98 o
  -1  14   7      215.23      202.76     15.80 o
   0  14   7       41.11       47.29      8.49 o
   1  14   7       59.33       59.58      9.55 o
   2  14   7       16.02       21.20      6.77 o
   3  14   7       71.90       58.63      9.60 o
   4  14   7       40.12       36.74      7.24 o
   5  14   7       13.96       26.06      5.12 o
   6  14   7        9.19       12.50      4.23 o
  -6  15   7       51.98       64.31      6.37 o
  -5  15   7      142.69      143.35     11.89 o
  -4  15   7        2.33        3.90      6.75 o
  -3  15   7      209.42      241.94     16.03 o
  -2  15   7        1.51        0.00      6.25 o
  -1  15   7        5.66        0.00      8.19 o
   0  15   7      252.56      253.23     17.50 o
   1  15   7       10.72        7.44      8.81 o
   2  15   7       38.17       36.06      8.99 o
   3  15   7       55.48       49.60      8.73 o
   4  15   7        0.02        0.82      4.93 o
   5  15   7        5.06        7.02      4.38 o
  -5  16   7        1.86        0.92      5.58 o
  -4  16   7       20.52       16.17      5.82 o
  -3  16   7      100.87       89.92     10.55 o
  -2  16   7      307.47      313.16     18.56 o
  -1  16   7        4.49       10.63      5.22 o
   0  16   7      178.14      178.96     13.82 o
   1  16   7       15.44        5.67      6.64 o
   2  16   7       12.14       14.56      6.57 o
   3  16   7       34.32       24.16      7.31 o
   4  16   7      120.89      139.04     11.13 o
   5  16   7        5.21        8.78      3.96 o
  -5  17   7      112.67       98.30      7.87 o
  -4  17   7       48.50       52.81      6.89 o
  -3  17   7       82.19       77.05      9.21 o
  -2  17   7        8.27        4.25      5.02 o
  -1  17   7       11.61        0.00      7.21 o
   0  17   7       18.21       13.27      5.93 o
   1  17   7       15.67        2.59      6.62 o
   2  17   7       49.14       45.70      7.59 o
   3  17   7        1.79        2.17      4.85 o
   4  17   7       33.68       27.28      5.67 o
  -4  18   7        2.49        0.52      3.59 o
  -3  18   7        1.73        1.94      4.33 o
  -2  18   7        7.55        5.50      5.92 o
  -1  18   7       14.45        7.82      3.68 o
   0  18   7       12.06        5.85      6.30 o
   1  18   7        2.08        6.80      4.35 o
   2  18   7        0.55        5.57      3.56 o
   3  18   7       16.17       21.30      4.35 o
  -3  19   7       11.66       13.94      4.51 o
  -2  19   7       20.77       23.77      4.53 o
  -1  19   7        1.29        1.94      4.35 o
   0  19   7       46.88       39.70      6.80 o
   1  19   7       16.62       14.36      5.48 o
   2  19   7        4.20       -0.82      5.27 o
  -1  20   7       87.56       82.15      7.92 o
   0  20   7       19.63       18.46      4.43 o
   1  20   7        0.24       -3.79      3.79 o
  -8   0   8       53.07       44.33      7.76 o
  -7   0   8        4.15        7.82      4.38 o
  -6   0   8      218.04      218.49     15.75 o
  -5   0   8       43.72       31.70      8.96 o
  -4   0   8     2710.28     2717.36     65.55 o
  -3   0   8      737.34      790.81     25.96 o
  -2   0   8     1324.40     1379.18     39.85 o
  -1   0   8      202.29      216.89     12.40 o
   0   0   8      243.81      210.32     12.05 o
   1   0   8      276.47      290.06     14.44 o
   2   0   8      732.78      751.56     24.46 o
   3   0   8       16.32       20.55      6.52 o
   4   0   8      445.88      408.71     20.24 o
   5   0   8       56.28       40.62      7.99 o
   6   0   8      378.92      365.78     20.36 o
   7   0   8        8.75       12.20      4.45 o
   8   0   8        0.06       -2.69      5.62 o
  -8   1   8       23.93       33.28      6.05 o
  -7   1   8        9.75        9.76      5.17 o
  -6   1   8      294.50      266.74     19.21 o
  -5   1   8     1088.59     1021.16     33.55 o
  -4   1   8       34.52       36.63      6.99 o
  -3   1   8      159.80      196.46     12.65 o
  -2   1   8      996.23     1130.25     30.09 o
  -1   1   8      244.28      236.70     12.79 o
   0   1   8       71.81       69.54      7.24 o
   1   1   8     1062.70     1120.30     34.77 o
   2   1   8      780.38      778.78     25.04 o
   3   1   8       59.41       53.98      8.79 o
   4   1   8        3.78        5.43      6.37 o
   5   1   8       65.29       65.48     10.33 o
   6   1   8       46.96       60.92     10.15 o
   7   1   8       34.58       48.68      8.07 o
   8   1   8        0.10       -3.58      5.05 o
  -8   2   8        0.90        5.35      4.25 o
  -7   2   8       97.83      101.91     10.28 o
  -6   2   8      315.54      284.32     18.37 o
  -5   2   8      176.57      183.95     15.05 o
  -4   2   8      378.67      355.50     18.82 o
  -3   2   8        3.58        4.53      4.13 o
  -2   2   8      372.69      340.49     15.85 o
  -1   2   8        9.53       11.20      4.81 o
   0   2   8      118.14      129.62      9.55 o
   1   2   8      722.31      801.06     24.17 o
   2   2   8      167.38      177.78     12.00 o
   3   2   8       46.35       50.64      7.51 o
   4   2   8        2.05        5.48      6.42 o
   5   2   8      185.49      165.25     15.25 o
   6   2   8        0.41        2.99      6.69 o
   7   2   8       10.58       11.20      4.31 o
   8   2   8        2.39       -5.12      5.12 o
  -8   3   8       11.29       14.16      5.22 o
  -7   3   8       36.31       37.45      8.96 o
  -6   3   8      101.15       85.21     10.95 o
  -5   3   8      395.49      365.43     20.13 o
  -4   3   8      119.72      112.89     10.88 o
  -3   3   8      240.31      267.87     15.58 o
  -2   3   8      170.40      216.05     13.07 o
  -1   3   8      313.74      295.07     14.33 o
   0   3   8      645.62      706.93     22.68 o
   1   3   8     1091.93     1145.68     35.77 o
   2   3   8      352.75      385.61     17.99 o
   3   3   8       47.57       65.58      7.89 o
   4   3   8       57.08       51.81      9.45 o
   5   3   8        0.08       10.00      5.30 o
   6   3   8       20.93       19.83      7.02 o
   7   3   8        1.31       -5.03      5.63 o
   8   3   8        0.76       -4.23      5.15 o
  -8   4   8        0.28        4.33      3.95 o
  -7   4   8        0.41        3.78      3.78 o
  -6   4   8       20.29       36.91      7.54 o
  -5   4   8       71.75       71.15     10.85 o
  -4   4   8      296.94      298.72     17.19 o
  -3   4   8      128.07      116.94     10.65 o
  -2   4   8     1188.39     1164.05     31.61 o
  -1   4   8     2255.26     2349.35     53.96 o
   0   4   8       26.05       38.38      6.55 o
   1   4   8      784.11      801.60     25.26 o
   2   4   8      201.44      208.68     13.34 o
   3   4   8       17.52        6.32      9.70 o
   4   4   8      335.53      382.99     20.31 o
   5   4   8       22.99       20.13      7.12 o
   6   4   8      119.12       78.67     10.35 o
   7   4   8        8.78        8.26      5.23 o
   8   4   8        0.38        5.43      3.44 o
  -8   5   8        0.31       -5.55      5.55 o
  -7   5   8       80.94       76.65     10.10 o
  -6   5   8      258.37      263.48     17.54 o
  -5   5   8       35.90       22.00      8.01 o
  -4   5   8       33.52       37.61      7.05 o
  -3   5   8       30.26       37.93      7.74 o
  -2   5   8       36.08       38.15      7.22 o
  -1   5   8      857.71      818.31     25.56 o
   0   5   8     1745.74     1842.61     47.59 o
   1   5   8      518.27      544.24     21.06 o
   2   5   8       13.03        1.17      5.85 o
   3   5   8       10.16       -2.56      6.77 o
   4   5   8        0.17       -7.07      7.07 o
   5   5   8       32.37       32.35      8.71 o
   6   5   8       13.33       -4.31      8.99 o
   7   5   8       76.72       75.08      9.34 o
   8   5   8        1.01        2.27      4.36 o
  -8   6   8      142.38      134.77     10.78 o
  -7   6   8       20.28       13.41      8.06 o
  -6   6   8      243.30      200.50     17.12 o
  -5   6   8       16.49       28.34      6.87 o
  -4   6   8      338.94      354.50     19.59 o
  -3   6   8       89.23       92.68     10.35 o
  -2   6   8       25.53       32.21      7.17 o
  -1   6   8       13.13       17.05      5.08 o
   0   6   8       26.57       28.15      6.25 o
   1   6   8        1.67        2.26      5.07 o
   2   6   8      348.63      343.87     18.36 o
   3   6   8      103.98      105.07     11.58 o
   4   6   8       10.60       19.58      6.03 o
   5   6   8        0.19        3.04      6.79 o
   6   6   8       23.34       15.23      7.26 o
   7   6   8        0.47        6.10      4.31 o
   8   6   8        6.01        4.61      3.69 o
  -8   7   8       14.21       20.78      5.02 o
  -7   7   8       56.82       62.52      9.45 o
  -6   7   8        5.42       11.97      4.88 o
  -5   7   8       14.11        1.54     10.03 o
  -4   7   8       62.73       58.12      8.58 o
  -3   7   8        7.82        6.27      4.48 o
  -2   7   8       38.56       33.94      6.37 o
  -1   7   8      187.80      186.39     12.99 o
   0   7   8      117.91      116.43     11.05 o
   1   7   8        5.72        0.00      8.17 o
   2   7   8      127.44      134.42     11.79 o
   3   7   8       47.36       45.55      7.27 o
   4   7   8       76.86       62.82     11.60 o
   5   7   8      114.19      110.08     11.43 o
   6   7   8       33.53       36.99      8.68 o
   7   7   8        2.89        3.23      6.72 o
  -8   8   8        0.11        0.00      4.71 o
  -7   8   8        1.40        2.42      4.55 o
  -6   8   8       28.02       29.20      6.32 o
  -5   8   8        0.34        1.54      5.53 o
  -4   8   8      227.51      207.39     15.30 o
  -3   8   8       58.23       40.09      8.91 o
  -2   8   8       31.64       22.68      7.81 o
  -1   8   8      178.75      169.53     13.34 o
   0   8   8       86.70       95.20     10.68 o
   1   8   8       21.15       26.98      7.82 o
   2   8   8      193.87      183.10     14.03 o
   3   8   8        0.41        5.77      5.27 o
   4   8   8      335.00      330.63     19.71 o
   5   8   8        8.49        5.00      4.13 o
   6   8   8        1.43       -3.95      6.03 o
   7   8   8        1.01        1.00      6.05 o
  -8   9   8        0.26       -4.08      5.52 o
  -7   9   8      185.82      187.68     12.84 o
  -6   9   8       31.89       46.91      7.04 o
  -5   9   8       33.62       47.74      7.82 o
  -4   9   8       45.62       61.65      9.01 o
  -3   9   8        0.01        5.80      6.80 o
  -2   9   8      155.65      139.44     13.06 o
  -1   9   8      860.93      839.21     29.81 o
   0   9   8      129.63      115.66     10.50 o
   1   9   8      682.03      714.83     26.93 o
   2   9   8      165.56      163.21     13.49 o
   3   9   8      116.84      106.72     11.65 o
   4   9   8       81.08       80.38     10.65 o
   5   9   8      222.51      195.69     16.78 o
   6   9   8       49.18       72.32      8.09 o
   7   9   8       51.12       56.32      7.31 o
  -7  10   8      103.12       96.06      9.71 o
  -6  10   8       71.85       55.18      9.85 o
  -5  10   8       33.87       34.91      8.76 o
  -4  10   8       27.89       33.65      7.29 o
  -3  10   8      704.65      694.24     27.97 o
  -2  10   8      129.35      121.83     12.09 o
  -1  10   8      181.17      180.23     15.13 o
   0  10   8       24.16       22.79      7.12 o
   1  10   8       57.43       43.95     10.95 o
   2  10   8       73.73       63.31      9.51 o
   3  10   8       20.30       14.11      6.69 o
   4  10   8       14.90       25.33      7.09 o
   5  10   8        0.03        2.83      6.34 o
   6  10   8        2.90        7.04      3.58 o
   7  10   8        4.83        2.36      4.91 o
  -7  11   8       32.30       40.81      6.64 o
  -6  11   8        1.70        1.24      6.92 o
  -5  11   8        3.26        1.44      5.22 o
  -4  11   8       23.80       25.39      7.10 o
  -3  11   8       64.46       54.92      9.66 o
  -2  11   8       44.14       41.74      8.44 o
  -1  11   8      954.09      969.85     33.15 o
   0  11   8      390.76      406.94     21.31 o
   1  11   8      416.78      405.09     20.96 o
   2  11   8        0.00        4.51      5.82 o
   3  11   8       25.71       39.64      6.84 o
   4  11   8      127.79      115.30     13.67 o
   5  11   8        5.19        7.17      5.07 o
   6  11   8        5.54        9.21      4.65 o
  -7  12   8       13.82       11.13      4.58 o
  -6  12   8        2.56       -4.45      5.67 o
  -5  12   8       90.34       81.16     11.17 o
  -4  12   8      229.84      232.57     16.13 o
  -3  12   8      140.12      151.15     13.24 o
  -2  12   8        2.74        6.10      7.15 o
  -1  12   8       78.78       82.72     10.11 o
   0  12   8      176.51      184.89     15.08 o
   1  12   8      643.15      633.59     26.31 o
   2  12   8       16.61       15.23      7.26 o
   3  12   8        0.44       -7.29      7.29 o
   4  12   8      132.43      134.96     13.44 o
   5  12   8       54.50       65.60      8.93 o
   6  12   8        3.15       -1.86      6.27 o
  -6  13   8       68.56       91.02      8.59 o
  -5  13   8        0.54        3.79      4.90 o
  -4  13   8      192.64      190.31     14.56 o
  -3  13   8        5.78       -7.47      8.33 o
  -2  13   8        0.97        4.58      7.00 o
  -1  13   8      241.64      230.36     17.07 o
   0  13   8      516.01      529.19     24.81 o
   1  13   8      111.64      119.29     12.60 o
   2  13   8        8.24        0.00      6.32 o
   3  13   8        1.67        0.00      5.00 o
   4  13   8        0.82        1.35      4.86 o
   5  13   8       10.31        3.38      7.02 o
   6  13   8       43.31       40.97      6.82 o
  -6  14   8        0.02        1.65      5.12 o
  -5  14   8        0.53        0.00      5.48 o
  -4  14   8      124.06      137.46     12.52 o
  -3  14   8      208.94      218.19     15.60 o
  -2  14   8      437.40      447.86     22.58 o
  -1  14   8      315.69      311.94     18.59 o
   0  14   8       97.40       87.11     10.58 o
   1  14   8        3.88        1.50      7.49 o
   2  14   8       29.43       35.27      7.61 o
   3  14   8        0.57       -6.70      6.70 o
   4  14   8       24.49       22.22      7.41 o
   5  14   8        0.62        3.91      5.70 o
  -5  15   8        5.32        2.91      5.05 o
  -4  15   8        0.46       -1.19      6.42 o
  -3  15   8       30.95       32.38      6.24 o
  -2  15   8      119.27      114.31     11.72 o
  -1  15   8      758.15      711.04     28.69 o
   0  15   8       31.57       30.06      7.57 o
   1  15   8        0.94       -4.26      6.52 o
   2  15   8       31.33       35.11      7.96 o
   3  15   8        1.02        7.66      4.41 o
   4  15   8       29.43       35.54      6.94 o
   5  15   8       58.40       52.21      7.02 o
  -5  16   8       15.92        9.45      4.98 o
  -4  16   8        9.21       21.45      5.42 o
  -3  16   8       34.36       20.21      6.90 o
  -2  16   8        1.11       -6.52      7.27 o
  -1  16   8        2.30       -5.42      6.90 o
   0  16   8        0.74        6.35      3.96 o
   1  16   8      117.73      130.84     11.50 o
   2  16   8        2.13       -7.26      7.26 o
   3  16   8        4.69        2.26      6.37 o
   4  16   8        6.75        6.70      4.45 o
  -4  17   8       65.21       76.31      7.31 o
  -3  17   8        0.84       -5.47      5.47 o
  -2  17   8        7.33       -8.99      8.99 o
  -1  17   8        1.17        2.46      5.50 o
   0  17   8       19.09       -1.22      6.54 o
   1  17   8      198.46      211.30     13.82 o
   2  17   8       17.46        3.29      7.86 o
   3  17   8       23.51       15.75      5.60 o
   4  17   8        0.45       -2.83      4.68 o
  -3  18   8       24.27       24.59      6.02 o
  -2  18   8      136.70      143.88     11.32 o
  -1  18   8       81.35       80.43      8.63 o
   0  18   8        3.38       -2.07      7.04 o
   1  18   8        8.96        1.00      7.49 o
   2  18   8       11.52       16.88      4.83 o
   3  18   8       39.87       40.74      6.59 o
  -2  19   8        3.97        5.52      3.84 o
  -1  19   8      126.88      129.04      9.78 o
   0  19   8       40.31       47.66      6.77 o
   1  19   8        3.30       11.15      3.56 o
   2  19   8       17.91       25.43      4.36 o
  -8   1   9       71.16       81.01      8.22 o
  -7   1   9        0.20       -1.35      3.04 o
  -6   1   9      225.70      236.23     16.68 o
  -5   1   9      276.75      259.06     17.40 o
  -4   1   9      182.64      170.76     13.82 o
  -3   1   9     1289.98     1328.03     36.24 o
  -2   1   9      259.93      270.13     14.89 o
  -1   1   9      135.72      136.43     10.25 o
   0   1   9       38.71       37.53      6.39 o
   1   1   9        1.45       -1.07      6.37 o
   2   1   9      231.94      218.11     14.16 o
   3   1   9       43.67       36.04      7.72 o
   4   1   9        7.97        5.80      5.80 o
   5   1   9        8.19       -4.50      8.59 o
   6   1   9       50.20       42.31      8.93 o
   7   1   9        0.27       13.27      4.63 o
   8   1   9       21.25       14.98      4.13 o
  -8   2   9        4.54        4.73      5.02 o
  -7   2   9       32.23       38.47      7.10 o
  -6   2   9      104.23      108.16     11.42 o
  -5   2   9      905.86      873.39     31.80 o
  -4   2   9     1171.47     1152.62     35.24 o
  -3   2   9      538.98      543.82     23.00 o
  -2   2   9       47.22       42.95      7.12 o
  -1   2   9      339.28      374.43     17.75 o
   0   2   9      187.29      189.72     12.47 o
   1   2   9      443.66      490.54     20.08 o
   2   2   9      482.22      499.30     21.00 o
   3   2   9      156.28      149.95     12.79 o
   4   2   9       79.99       77.75     11.52 o
   5   2   9      328.97      294.50     19.66 o
   6   2   9       13.76       11.48      6.62 o
   7   2   9       11.82       14.64      5.07 o
   8   2   9        0.70        7.52      2.74 o
  -8   3   9       35.41       32.80      6.50 o
  -7   3   9        1.86        2.71      5.07 o
  -6   3   9      129.57      140.24     13.24 o
  -5   3   9       28.66       33.40      9.45 o
  -4   3   9       46.30       45.20     10.06 o
  -3   3   9      618.54      672.64     25.44 o
  -2   3   9      923.11      901.45     28.79 o
  -1   3   9        1.78       -6.60      6.60 o
   0   3   9      274.45      299.12     15.81 o
   1   3   9       86.36       68.86      8.76 o
   2   3   9       85.27       98.21     10.46 o
   3   3   9       59.96       58.53      7.61 o
   4   3   9       45.50       36.26      8.38 o
   5   3   9      102.26       99.20     11.75 o
   6   3   9       39.78       33.15      8.33 o
   7   3   9       32.83       27.90      5.60 o
   8   3   9        0.42       -4.76      4.76 o
  -8   4   9        2.31       -5.55      5.55 o
  -7   4   9       21.42       29.14      7.34 o
  -6   4   9      177.48      182.65     14.78 o
  -5   4   9       45.50       40.71      8.53 o
  -4   4   9        0.75        4.78      3.95 o
  -3   4   9       26.66       29.79      7.34 o
  -2   4   9      583.57      586.63     23.05 o
  -1   4   9      480.61      465.33     19.69 o
   0   4   9       38.65       33.58      7.44 o
   1   4   9      314.09      331.40     17.39 o
   2   4   9      184.99      173.86     12.89 o
   3   4   9       99.11      103.68     10.78 o
   4   4   9       29.30       19.81      8.53 o
   5   4   9       26.36       31.34      7.91 o
   6   4   9       41.66       41.98      8.71 o
   7   4   9        2.08       -6.24      6.24 o
  -8   5   9       48.53       44.48      6.59 o
  -7   5   9       29.84       19.69      7.22 o
  -6   5   9        1.66        4.50      6.85 o
  -5   5   9      187.26      173.84     13.91 o
  -4   5   9       11.33       11.69      5.83 o
  -3   5   9      216.63      246.88     16.05 o
  -2   5   9        9.58        0.00      8.04 o
  -1   5   9      549.09      622.17     23.74 o
   0   5   9        0.16        3.49      6.69 o
   1   5   9       13.42       20.21      5.30 o
   2   5   9      413.30      380.21     19.26 o
   3   5   9        2.41        5.63      6.60 o
   4   5   9       23.23       31.03      7.42 o
   5   5   9        0.07        4.53      5.85 o
   6   5   9        2.30        3.64      5.77 o
   7   5   9       33.84       30.02      6.44 o
  -8   6   9        2.94       10.97      3.88 o
  -7   6   9       44.09       39.44      8.31 o
  -6   6   9       93.00       92.14     10.41 o
  -5   6   9      367.26      388.35     21.67 o
  -4   6   9       59.07       38.65      8.59 o
  -3   6   9       85.91       91.01     10.30 o
  -2   6   9      290.01      283.84     16.92 o
  -1   6   9      122.38      148.60     12.09 o
   0   6   9      629.56      650.89     24.52 o
   1   6   9      761.07      804.91     27.87 o
   2   6   9      112.53      106.59     11.84 o
   3   6   9      535.91      531.77     24.14 o
   4   6   9      141.85      110.10     12.45 o
   5   6   9       13.82       12.97      6.07 o
   6   6   9       54.78       48.66      7.87 o
   7   6   9       60.37       47.36      7.74 o
  -8   7   9       38.03       30.64      5.60 o
  -7   7   9       15.98       21.01      5.57 o
  -6   7   9        1.40        2.86      7.31 o
  -5   7   9       51.15       44.95     10.43 o
  -4   7   9      158.16      138.97     12.89 o
  -3   7   9      194.80      191.48     15.38 o
  -2   7   9      394.19      407.39     20.34 o
  -1   7   9       14.98       16.52      4.35 o
   0   7   9     1273.49     1171.41     34.34 o
   1   7   9        5.60       14.93      4.73 o
   2   7   9      153.28      179.84     14.18 o
   3   7   9      245.47      264.03     17.00 o
   4   7   9        2.52       -2.99      8.73 o
   5   7   9       27.56       38.30      7.02 o
   6   7   9       18.74       16.12      6.64 o
   7   7   9       41.44       58.43      7.17 o
  -7   8   9        1.20        1.09      4.73 o
  -6   8   9       12.38        2.76      7.81 o
  -5   8   9        1.17       11.12      3.36 o
  -4   8   9       19.54        6.12      7.17 o
  -3   8   9      111.74      109.30     11.23 o
  -2   8   9       55.12       45.09     10.03 o
  -1   8   9      254.10      206.60     15.56 o
   0   8   9      369.29      312.16     18.31 o
   1   8   9      388.59      395.82     20.83 o
   2   8   9      122.05      126.45     12.91 o
   3   8   9       89.55       89.00     10.95 o
   4   8   9        9.77        7.10      7.52 o
   5   8   9      130.79      134.04     14.19 o
   6   8   9       30.30       41.74      7.54 o
   7   8   9        2.62       -4.08      5.72 o
  -7   9   9        7.30       14.54      4.48 o
  -6   9   9       70.95       69.96      8.69 o
  -5   9   9       22.13        9.91      6.27 o
  -4   9   9       49.13       29.66      8.98 o
  -3   9   9       72.30       77.55     10.15 o
  -2   9   9        6.38       10.70      5.75 o
  -1   9   9      547.99      582.29     24.89 o
   0   9   9      352.90      308.58     18.37 o
   1   9   9      109.38      104.75     12.24 o
   2   9   9        1.30       -1.45      8.61 o
   3   9   9       76.12       63.78      9.78 o
   4   9   9       11.22       23.10      6.89 o
   5   9   9       16.30       20.28      7.37 o
   6   9   9        1.19       -6.90      6.90 o
   7   9   9        0.01        0.00      3.91 o
  -7  10   9        2.85        2.64      5.05 o
  -6  10   9       36.67       30.21      6.69 o
  -5  10   9       92.84       85.14     10.46 o
  -4  10   9        0.34       -1.50      5.00 o
  -3  10   9       22.20       28.59      8.54 o
  -2  10   9      254.56      248.06     17.22 o
  -1  10   9        3.17        8.86      4.51 o
   0  10   9      600.38      622.66     25.73 o
   1  10   9      245.83      219.24     15.98 o
   2  10   9       84.19       92.48     11.94 o
   3  10   9        0.20        3.04      6.80 o
   4  10   9        0.89       -7.24     10.13 o
   5  10   9       31.22       30.58      7.96 o
   6  10   9       14.61       21.03      5.30 o
  -7  11   9       10.14        3.74      6.05 o
  -6  11   9       81.31       78.22      9.24 o
  -5  11   9        3.32        6.35      5.52 o
  -4  11   9       77.13       67.50     10.15 o
  -3  11   9        0.53       -3.03      6.07 o
  -2  11   9      189.60      197.33     15.35 o
  -1  11   9       53.30       51.56      9.11 o
   0  11   9     1557.75     1617.97     44.43 o
   1  11   9       32.94       30.12      8.16 o
   2  11   9      228.48      199.62     15.40 o
   3  11   9       38.86       31.06      8.21 o
   4  11   9       14.13        1.42      7.09 o
   5  11   9       38.34       40.56      8.53 o
   6  11   9       39.21       48.55      6.99 o
  -6  12   9       83.66       77.27      9.53 o
  -5  12   9       82.16       84.25      9.19 o
  -4  12   9        1.16       10.48      4.56 o
  -3  12   9       95.47      101.61     12.81 o
  -2  12   9       32.10       26.48      9.45 o
  -1  12   9        1.71        4.10      5.42 o
   0  12   9      338.86      332.07     20.75 o
   1  12   9      144.93      133.42     14.08 o
   2  12   9        1.16        4.53      5.83 o
   3  12   9      164.09      172.07     14.09 o
   4  12   9       10.16        8.01      5.55 o
   5  12   9        0.57       -3.26      4.98 o
   6  12   9       11.27       21.31      3.74 o
  -6  13   9       37.35       35.42      6.25 o
  -5  13   9       26.35       27.38      6.72 o
  -4  13   9       22.63       19.64      6.05 o
  -3  13   9       10.54       16.47      5.73 o
  -2  13   9       85.65      118.97     12.74 o
  -1  13   9       99.51       99.45     10.68 o
   0  13   9      164.06      173.17     15.18 o
   1  13   9        1.31       -7.96      7.96 o
   2  13   9      113.85       99.60     11.75 o
   3  13   9       35.12       31.36      7.39 o
   4  13   9        9.87       10.62      5.35 o
   5  13   9        9.57        5.15      5.07 o
  -5  14   9      145.53      149.08     11.28 o
  -4  14   9        0.25       -4.83      6.84 o
  -3  14   9        6.15        4.10      7.09 o
  -2  14   9       24.73       19.14      7.54 o
  -1  14   9      358.29      390.24     20.96 o
   0  14   9       61.89       56.42      9.14 o
   1  14   9       76.35      100.02     10.93 o
   2  14   9        0.21        4.16      5.37 o
   3  14   9        0.38        6.80      3.81 o
   4  14   9        0.57       -4.30      6.07 o
   5  14   9        4.79       -2.39      4.98 o
  -5  15   9       22.22       28.54      5.97 o
  -4  15   9        0.15        1.07      2.83 o
  -3  15   9      152.51      165.16     13.11 o
  -2  15   9       54.58       56.89      8.07 o
  -1  15   9       84.01       70.26     10.06 o
   0  15   9      112.72       93.58     11.50 o
   1  15   9       66.56       65.68      9.66 o
   2  15   9        0.18        5.10      4.65 o
   3  15   9       20.56       25.04      6.57 o
   4  15   9       22.33       32.75      6.22 o
  -4  16   9       50.84       47.06      7.62 o
  -3  16   9      243.37      265.92     14.43 o
  -2  16   9        3.92        7.96      4.65 o
  -1  16   9       27.33       31.04      6.55 o
   0  16   9        0.19        3.76      4.85 o
   1  16   9        8.34        1.22      6.79 o
   2  16   9      158.41      164.85     12.64 o
   3  16   9       52.09       49.83      6.90 o
   4  16   9        0.03        2.22      3.39 o
  -4  17   9        4.33        3.23      3.76 o
  -3  17   9       46.81       52.44      6.49 o
  -2  17   9        0.37        2.72      3.19 o
  -1  17   9      221.47      209.85     13.88 o
   0  17   9      179.22      173.42     12.70 o
   1  17   9       17.80       10.51      5.82 o
   2  17   9        0.01        2.52      4.28 o
   3  17   9       24.20       23.30      5.32 o
  -3  18   9        0.30       -4.25      4.25 o
  -2  18   9        0.00       -4.05      4.05 o
  -1  18   9       42.92       39.39      6.22 o
   0  18   9       99.34      102.02      8.93 o
   1  18   9       15.59       11.94      5.12 o
   2  18   9        0.02       -5.05      5.05 o
   0  19   9        8.30        3.38      4.33 o
  -8   0  10        0.08       -3.44      3.84 o
  -7   0  10       44.47       32.21      8.39 o
  -6   0  10       10.90       17.89      6.44 o
  -5   0  10        6.67        3.08      5.32 o
  -4   0  10     1416.91     1441.77     40.89 o
  -3   0  10       64.96       67.40      9.31 o
  -2   0  10      631.57      681.68     25.61 o
  -1   0  10      650.66      681.17     25.33 o
   0   0  10       31.03       39.67      7.37 o
   1   0  10        1.15        9.09      4.46 o
   2   0  10      513.35      474.28     21.97 o
   3   0  10      152.51      166.28     13.31 o
   4   0  10      183.01      171.80     14.13 o
   5   0  10      182.69      166.99     14.54 o
   6   0  10       39.03       40.19      7.74 o
   7   0  10        5.45       -7.96      7.96 o
  -8   1  10       29.31       32.43      6.08 o
  -7   1  10       31.57       37.16      6.65 o
  -6   1  10        0.10        0.00      5.08 o
  -5   1  10      458.30      456.82     22.25 o
  -4   1  10      121.12      133.45     13.37 o
  -3   1  10      511.02      458.55     21.90 o
  -2   1  10      388.29      412.86     19.99 o
  -1   1  10       20.89       21.13      6.40 o
   0   1  10       89.01       70.06      8.46 o
   1   1  10      137.08      125.33     11.05 o
   2   1  10       47.42       32.72      7.56 o
   3   1  10      183.30      173.27     13.98 o
   4   1  10      110.61      107.61     12.32 o
   5   1  10       27.74       31.98      7.87 o
   6   1  10       65.93       73.92      8.98 o
   7   1  10        0.28       -4.75      4.75 o
  -8   2  10        5.19        0.85      4.73 o
  -7   2  10        2.66        0.00      6.74 o
  -6   2  10        2.28       -7.29      8.88 o
  -5   2  10       37.75       36.89      8.71 o
  -4   2  10       66.95       72.00      9.75 o
  -3   2  10       44.50       30.39      7.66 o
  -2   2  10        3.70        3.88      7.42 o
  -1   2  10      246.27      282.03     16.38 o
   0   2  10       23.27       29.79      5.65 o
   1   2  10       34.38       34.39      8.17 o
   2   2  10       48.24       66.02      8.86 o
   3   2  10        9.46       10.53      5.17 o
   4   2  10       79.16       77.60     10.75 o
   5   2  10       55.46       65.76      9.16 o
   6   2  10       70.79       67.97      9.41 o
   7   2  10       27.49       31.44      6.02 o
  -8   3  10       22.98       25.13      5.30 o
  -7   3  10        0.34        3.28      4.33 o
  -6   3  10       95.45       84.17     10.01 o
  -5   3  10        2.08        4.61      7.99 o
  -4   3  10        2.55       15.90      6.29 o
  -3   3  10      578.52      603.60     25.13 o
  -2   3  10      320.70      320.71     18.12 o
  -1   3  10      148.57      154.95     13.21 o
   0   3  10       57.99       51.67      7.67 o
   1   3  10       16.04       10.23      5.53 o
   2   3  10       56.73       56.09      8.41 o
   3   3  10       20.20       35.77      7.17 o
   4   3  10      124.79      114.23     11.35 o
   5   3  10       65.22       63.42     10.51 o
   6   3  10        1.48        2.61      4.88 o
   7   3  10       10.92        8.91      5.02 o
  -8   4  10        1.21       -3.04      5.07 o
  -7   4  10        7.25       17.52      4.21 o
  -6   4  10       71.41       77.25      8.99 o
  -5   4  10      288.83      296.01     18.71 o
  -4   4  10      435.38      409.13     21.38 o
  -3   4  10       98.70       77.78     10.60 o
  -2   4  10       43.57       48.36      8.22 o
  -1   4  10      574.12      639.57     24.56 o
   0   4  10      108.17       95.00     10.51 o
   1   4  10       87.75       99.48     10.30 o
   2   4  10       23.70       12.89      7.59 o
   3   4  10      104.01      106.60     12.54 o
   4   4  10        4.45        1.52      8.46 o
   5   4  10       12.43        7.86      6.05 o
   6   4  10        0.19        7.64      3.29 o
   7   4  10       24.14       24.99      6.30 o
  -8   5  10       51.05       62.30      6.32 o
  -7   5  10      152.22      153.83     11.89 o
  -6   5  10       55.75       83.32     10.83 o
  -5   5  10       37.76       28.57      8.89 o
  -4   5  10        0.56        5.07      5.45 o
  -3   5  10       84.27       68.64      9.75 o
  -2   5  10      826.63      807.53     28.85 o
  -1   5  10       91.37       80.48     10.23 o
   0   5  10       56.85       51.09      7.91 o
   1   5  10        4.22       12.55      6.34 o
   2   5  10      520.84      543.77     24.59 o
   3   5  10       33.57       26.75      8.22 o
   4   5  10       40.79       30.44      8.61 o
   5   5  10       94.32      109.45     12.10 o
   6   5  10      105.49      123.40     11.82 o
   7   5  10        2.70        3.44      3.44 o
  -7   6  10       29.68       31.23      6.47 o
  -6   6  10        0.44       -2.72      7.94 o
  -5   6  10       10.67       -6.00      8.48 o
  -4   6  10       98.50       82.60     12.39 o
  -3   6  10      121.00      130.14     12.14 o
  -2   6  10      122.02      131.24     12.55 o
  -1   6  10        1.49       -2.72      7.21 o
   0   6  10       77.24       72.48      9.95 o
   1   6  10        6.65        2.78      7.05 o
   2   6  10        6.49        9.61      5.62 o
   3   6  10       94.18       78.17     11.80 o
   4   6  10        6.85       18.22      5.55 o
   5   6  10      297.71      289.34     17.60 o
   6   6  10        5.65        3.54      6.79 o
   7   6  10        3.08        6.90      3.95 o
  -7   7  10       38.32       29.15      6.25 o
  -6   7  10      113.47       98.36     11.00 o
  -5   7  10        0.74       -4.43      6.77 o
  -4   7  10       39.94       25.58      9.09 o
  -3   7  10      139.56      117.42     12.47 o
  -2   7  10        0.10        5.82      5.32 o
  -1   7  10      271.75      275.65     18.51 o
   0   7  10       29.76       29.62      7.64 o
   1   7  10      653.17      633.54     25.96 o
   2   7  10        8.38        9.83      6.22 o
   3   7  10      245.19      226.40     17.00 o
   4   7  10       16.13        3.01      7.67 o
   5   7  10       38.73       22.10      7.82 o
   6   7  10        9.06        2.24      8.79 o
   7   7  10        0.59        8.12      3.06 o
  -7   8  10        0.27       -1.82      5.77 o
  -6   8  10       19.17       26.10      5.53 o
  -5   8  10       11.56       11.67      6.30 o
  -4   8  10      138.50      117.34     11.82 o
  -3   8  10       55.43       78.32      8.96 o
  -2   8  10        1.53        2.98      6.67 o
  -1   8  10        5.76       12.65      3.51 o
   0   8  10      218.54      209.40     15.93 o
   1   8  10      167.75      158.03     14.81 o
   2   8  10      178.32      176.92     14.69 o
   3   8  10        6.94        9.13      5.82 o
   4   8  10       77.44       70.06     11.57 o
   5   8  10        1.02       -6.40      6.40 o
   6   8  10       22.34       18.67      6.45 o
  -7   9  10       62.09       61.22      7.36 o
  -6   9  10       67.01       77.87      9.56 o
  -5   9  10       15.79       25.31      4.88 o
  -4   9  10       61.21       70.53      9.48 o
  -3   9  10       15.44       22.52      7.79 o
  -2   9  10      123.75      129.57     11.79 o
  -1   9  10      100.40       93.90     10.33 o
   0   9  10       47.02       45.20      8.58 o
   1   9  10       52.18       60.78      8.88 o
   2   9  10      436.77      409.11     21.03 o
   3   9  10      415.70      401.01     22.35 o
   4   9  10      184.62      167.89     14.79 o
   5   9  10       68.32       84.32     10.23 o
   6   9  10        0.04        0.94      5.25 o
  -7  10  10        7.29       -5.73      5.73 o
  -6  10  10       40.24       41.76      8.02 o
  -5  10  10      180.19      157.34     13.61 o
  -4  10  10        9.27        7.37      7.94 o
  -3  10  10        3.93        8.14      5.20 o
  -2  10  10       19.24       21.45      6.85 o
  -1  10  10       51.58       45.74     10.13 o
   0  10  10       11.49        6.02      7.05 o
   1  10  10      323.68      311.67     18.67 o
   2  10  10        0.50       -7.17      7.17 o
   3  10  10       42.35       24.74      8.46 o
   4  10  10       16.58       18.37      5.67 o
   5  10  10       13.53       18.59      4.65 o
   6  10  10       13.40       23.82      5.78 o
  -6  11  10        2.38        3.84      4.51 o
  -5  11  10        5.65       10.75      5.78 o
  -4  11  10       61.26       50.84      8.33 o
  -3  11  10        1.93        0.00      7.27 o
  -2  11  10      103.54      119.02     13.12 o
  -1  11  10       32.26       27.58      7.31 o
   0  11  10      173.34      173.52     14.23 o
   1  11  10       97.83       96.81     12.87 o
   2  11  10        8.63        4.48      6.85 o
   3  11  10       34.67       31.56      7.96 o
   4  11  10       27.42       23.34      8.06 o
   5  11  10        5.66       -6.15      6.15 o
   6  11  10        0.28       -2.79      4.63 o
  -6  12  10       23.67       25.29      5.33 o
  -5  12  10       44.64       44.97      7.81 o
  -4  12  10       17.95       16.78      5.38 o
  -3  12  10        1.69        0.00      6.05 o
  -2  12  10        0.13       -4.45      7.69 o
  -1  12  10       10.76        3.03      7.72 o
   0  12  10       64.47       43.98      9.91 o
   1  12  10       31.13       35.72      7.69 o
   2  12  10       37.10       32.83      8.43 o
   3  12  10        7.85       15.41      4.88 o
   4  12  10        5.99        2.37      5.32 o
   5  12  10        0.00        0.62      3.74 o
  -5  13  10        1.96        0.99      4.93 o
  -4  13  10      133.64      122.80     12.47 o
  -3  13  10       38.61       52.42      9.06 o
  -2  13  10      185.74      163.99     13.84 o
  -1  13  10       40.35       32.25      7.76 o
   0  13  10      178.35      168.72     14.74 o
   1  13  10       23.43       36.31      6.77 o
   2  13  10      167.68      179.17     14.04 o
   3  13  10        1.61       -2.47      5.82 o
   4  13  10       35.67       47.43      7.81 o
   5  13  10       13.19       11.38      3.95 o
  -5  14  10       51.90       45.25      7.26 o
  -4  14  10      124.36      127.95     11.40 o
  -3  14  10       35.14       33.03      7.49 o
  -2  14  10        7.22        6.22      4.95 o
  -1  14  10      140.73      150.19     13.47 o
   0  14  10      124.54      110.90     11.32 o
   1  14  10      146.06      145.14     12.87 o
   2  14  10       63.31       65.65      8.27 o
   3  14  10       31.91       29.25      6.50 o
   4  14  10        7.20       15.16      4.50 o
  -4  15  10        1.98       -6.29      6.29 o
  -3  15  10        9.73       11.65      5.25 o
  -2  15  10       47.86       50.49      6.95 o
  -1  15  10       13.06       15.98      5.52 o
   0  15  10      131.44      100.75     11.12 o
   1  15  10        0.82        6.50      4.15 o
   2  15  10       11.68        4.50      7.10 o
   3  15  10       52.30       55.53      7.66 o
   4  15  10       29.41       34.84      5.37 o
  -4  16  10        8.13        7.19      4.15 o
  -3  16  10       26.92       28.12      5.55 o
  -2  16  10        0.00       -1.04      4.95 o
  -1  16  10       25.80        4.43      9.28 o
   0  16  10       17.24        2.22      7.36 o
   1  16  10        4.89        7.09      4.13 o
   2  16  10       46.80       30.01      7.64 o
   3  16  10        0.20       -3.11      6.14 o
  -3  17  10      119.76      127.83      9.34 o
  -2  17  10       30.62       28.34      5.62 o
  -1  17  10       10.33       -3.66      6.47 o
   0  17  10      119.61      109.70      9.60 o
   1  17  10       49.98       38.65      6.89 o
   2  17  10        0.65        0.00      4.13 o
  -1  18  10       71.46       66.85      7.42 o
   0  18  10      128.13      125.13      8.68 o
  -7   1  11        0.75       -3.28      6.82 o
  -6   1  11        1.93       -6.87      8.36 o
  -5   1  11        9.55        4.56      6.97 o
  -4   1  11       11.08       10.18      8.53 o
  -3   1  11     1592.95     1495.97     42.59 o
  -2   1  11        0.94        5.63      4.60 o
  -1   1  11        5.13       18.20      5.15 o
   0   1  11       52.60       48.20      7.89 o
   1   1  11       29.63       32.20      6.70 o
   2   1  11       26.16       28.82      7.07 o
   3   1  11       52.18       63.12     10.28 o
   4   1  11      168.98      176.88     15.00 o
   5   1  11       35.89       49.28      8.27 o
   6   1  11       23.17       31.44      7.12 o
   7   1  11        8.17       10.03      4.51 o
  -7   2  11       83.36       86.11      9.09 o
  -6   2  11      328.92      348.60     18.82 o
  -5   2  11        0.61        4.55      5.88 o
  -4   2  11      304.99      301.81     19.48 o
  -3   2  11        0.86        4.45      5.73 o
  -2   2  11      705.50      704.22     27.35 o
  -1   2  11      586.76      550.22     23.87 o
   0   2  11        1.62       -1.34      6.42 o
   1   2  11       19.78       12.97      7.97 o
   2   2  11      289.48      269.33     16.85 o
   3   2  11        0.03       -2.96      7.84 o
   4   2  11       83.10       78.72      9.61 o
   5   2  11       27.81       42.38      7.49 o
   6   2  11       28.45       33.37      6.64 o
   7   2  11        2.57       -5.68      5.68 o
  -7   3  11        3.05        7.82      4.56 o
  -6   3  11       11.66       12.74      6.44 o
  -5   3  11       39.13       30.21      8.89 o
  -4   3  11      404.20      375.93     21.31 o
  -3   3  11       52.79       74.57      9.93 o
  -2   3  11        1.13        4.31      8.24 o
  -1   3  11      199.21      186.66     14.59 o
   0   3  11        1.75        1.82      4.08 o
   1   3  11       48.74       51.54      8.02 o
   2   3  11      126.55      121.65     12.40 o
   3   3  11       53.10       65.48      9.19 o
   4   3  11        0.21        9.06      4.61 o
   5   3  11        0.43        5.58      6.55 o
   6   3  11       35.01       28.08      6.49 o
   7   3  11        1.17        4.95      2.89 o
  -7   4  11        0.07       -6.77      6.77 o
  -6   4  11      202.06      216.42     14.88 o
  -5   4  11      108.79       95.82     12.74 o
  -4   4  11       30.75       26.60      7.66 o
  -3   4  11       24.83       20.06      5.68 o
  -2   4  11      435.57      469.76     23.72 o
  -1   4  11       54.86       54.75      9.18 o
   0   4  11        1.71       -1.37      5.68 o
   1   4  11      323.38      334.62     19.31 o
   2   4  11        0.24        5.90      4.18 o
   3   4  11      100.56      103.09     11.65 o
   4   4  11       12.21       12.00      6.00 o
   5   4  11        1.52       -2.71      6.35 o
   6   4  11        0.01        0.00      3.78 o
   7   4  11        0.13        0.70      4.25 o
  -7   5  11       52.31       60.53      7.42 o
  -6   5  11       23.78       17.30      6.47 o
  -5   5  11       16.67       11.82      7.62 o
  -4   5  11      168.18      153.33     14.03 o
  -3   5  11       29.44       43.53      8.66 o
  -2   5  11       12.91       12.82      5.48 o
  -1   5  11      375.06      371.30     20.51 o
   0   5  11      279.37      285.94     17.94 o
   1   5  11       11.93       26.10      6.90 o
   2   5  11       50.69       60.62      8.51 o
   3   5  11        3.76       -1.49      6.17 o
   4   5  11       18.99       23.77      6.87 o
   5   5  11       34.29       25.88      7.84 o
   6   5  11       24.71       16.88      5.45 o
  -7   6  11      244.77      260.72     14.24 o
  -6   6  11      146.28      152.11     12.72 o
  -5   6  11       18.99        7.24      7.79 o
  -4   6  11        7.85        6.10      9.66 o
  -3   6  11       63.78       48.96     10.01 o
  -2   6  11      311.88      311.37     18.91 o
  -1   6  11       78.97       53.95      9.38 o
   0   6  11       83.30       78.32      9.65 o
   1   6  11       76.91       72.70     10.05 o
   2   6  11       38.22       48.16      8.16 o
   3   6  11      196.55      140.59     15.16 o
   4   6  11      131.14      110.18     13.31 o
   5   6  11      143.42      141.46     12.64 o
   6   6  11       10.89       14.58      5.55 o
  -7   7  11       49.15       70.53      6.72 o
  -6   7  11       40.87       41.81      7.71 o
  -5   7  11        5.87        9.38      4.96 o
  -4   7  11      266.52      254.77     17.65 o
  -3   7  11      166.35      145.34     13.72 o
  -2   7  11        5.58       -1.50      8.11 o
  -1   7  11      499.29      502.45     24.47 o
   0   7  11        6.72        8.88      5.12 o
   1   7  11       46.91       44.85      8.98 o
   2   7  11       75.49       78.74     10.51 o
   3   7  11       85.35       93.45     11.18 o
   4   7  11       16.99       15.23      6.02 o
   5   7  11       11.84        7.42      5.53 o
   6   7  11        2.74        1.84      4.70 o
  -7   8  11        4.53        7.89      3.34 o
  -6   8  11      215.58      219.49     13.64 o
  -5   8  11      122.30      107.16     11.89 o
  -4   8  11        0.08        4.45      6.79 o
  -3   8  11       89.04       81.63     11.57 o
  -2   8  11        3.33        1.54      7.67 o
  -1   8  11       11.40       10.13      4.75 o
   0   8  11       28.40       33.05      6.72 o
   1   8  11        2.88        3.03      4.26 o
   2   8  11        0.96        3.03      4.63 o
   3   8  11      121.52      126.75     12.27 o
   4   8  11        5.40        5.52      8.73 o
   5   8  11        0.26       -6.52      6.52 o
   6   8  11       31.41       26.66      5.93 o
  -6   9  11        4.31       -1.99      6.30 o
  -5   9  11        3.68        5.12      4.66 o
  -4   9  11       41.46       42.14      8.26 o
  -3   9  11        4.76        1.50      6.59 o
  -2   9  11        1.22        4.60      7.02 o
  -1   9  11        0.03        3.06      4.68 o
   0   9  11       59.93       68.66      9.39 o
   1   9  11       64.18       67.60      9.65 o
   2   9  11        0.34        7.51      8.07 o
   3   9  11        3.26        4.35      8.33 o
   4   9  11        2.89        2.62      6.70 o
   5   9  11        2.39       10.05      4.43 o
   6   9  11       25.43       22.38      5.28 o
  -6  10  11        0.26       -5.18      5.18 o
  -5  10  11        4.72        2.37      6.05 o
  -4  10  11       77.03       77.75     10.10 o
  -3  10  11        0.63        4.41      5.70 o
  -2  10  11      158.45      165.63     13.72 o
  -1  10  11      103.75      100.60     12.10 o
   0  10  11        0.48       -9.55      9.55 o
   1  10  11       18.58       -2.96      8.64 o
   2  10  11       36.42       49.93      8.14 o
   3  10  11       88.50       80.68     10.80 o
   4  10  11       35.04       23.80      7.49 o
   5  10  11        0.40       -5.18      5.18 o
  -6  11  11       52.92       46.89      6.47 o
  -5  11  11      101.83       89.82     10.58 o
  -4  11  11      193.10      213.44     14.63 o
  -3  11  11        9.74        7.52      5.80 o
  -2  11  11       57.83       54.05      9.08 o
  -1  11  11      322.04      327.25     20.36 o
   0  11  11        1.93       -1.47      7.02 o
   1  11  11       23.69       13.69      8.06 o
   2  11  11      223.94      225.38     16.30 o
   3  11  11       11.43        6.57     10.08 o
   4  11  11       20.37       17.30      6.07 o
   5  11  11        3.43        7.94      4.01 o
  -5  12  11       59.83       49.32      7.91 o
  -4  12  11        2.29        4.70      6.22 o
  -3  12  11        7.72        1.32      8.06 o
  -2  12  11        0.47       -8.93      8.93 o
  -1  12  11        2.55        7.21      7.77 o
   0  12  11      365.26      372.02     20.46 o
   1  12  11      160.72      175.29     14.11 o
   2  12  11        2.38       10.68      4.36 o
   3  12  11       31.18       30.66      6.05 o
   4  12  11        0.07        0.00      4.88 o
   5  12  11       32.49       26.10      4.96 o
  -5  13  11       63.25       70.31      7.52 o
  -4  13  11       15.61       17.40      5.43 o
  -3  13  11       17.39        3.63      7.57 o
  -2  13  11        0.50        3.49      5.53 o
  -1  13  11        3.30        0.00      8.07 o
   0  13  11        0.01       -6.39      6.39 o
   1  13  11        0.08        1.32      4.75 o
   2  13  11        1.72        7.37      4.26 o
   3  13  11        3.93        7.22      3.39 o
   4  13  11        9.75        9.76      3.68 o
  -4  14  11        6.83        5.93      4.51 o
  -3  14  11        0.66       -3.19      7.59 o
  -2  14  11        0.01        3.56      6.15 o
  -1  14  11       17.40       21.53      7.12 o
   0  14  11        5.31        7.44      5.55 o
   1  14  11      141.64      147.58     12.10 o
   2  14  11        9.04        2.19      7.29 o
   3  14  11        4.39        5.00      5.37 o
   4  14  11        0.23        3.26      2.83 o
  -4  15  11       35.36       50.27      5.67 o
  -3  15  11       77.73       95.04      8.33 o
  -2  15  11       34.76       44.02      6.47 o
  -1  15  11        1.26        3.66      3.93 o
   0  15  11       37.12       41.68      6.35 o
   1  15  11        4.23       -3.09      7.79 o
   2  15  11       19.51       30.71      5.98 o
   3  15  11       69.54       68.49      7.57 o
  -3  16  11       14.21       16.28      4.80 o
  -2  16  11       43.88       45.45      6.89 o
  -1  16  11       20.16       27.06      4.61 o
   0  16  11       53.27       48.13      6.25 o
   1  16  11       82.60       82.63      8.68 o
   2  16  11       50.83       64.14      6.72 o
  -1  17  11        5.00        6.25      4.45 o
   0  17  11       21.14       20.86      3.98 o
   1  17  11       38.85       34.91      5.38 o
  -7   0  12      178.64      178.04     11.94 o
  -6   0  12        6.34       15.06      5.80 o
  -5   0  12      306.66      285.74     18.32 o
  -4   0  12       20.15       15.30      6.84 o
  -3   0  12       52.83       56.07      9.08 o
  -2   0  12     3064.83     3301.12     79.39 o
  -1   0  12      401.56      382.07     20.91 o
   0   0  12       37.95       49.33      8.06 o
   1   0  12       67.85       63.94      9.91 o
   2   0  12       14.93        5.02      6.44 o
   3   0  12        0.81        0.00      7.31 o
   4   0  12       86.75       83.48     11.27 o
   5   0  12       29.63       43.61      7.99 o
   6   0  12        0.20        3.26      3.13 o
  -7   1  12       31.23       28.75      6.34 o
  -6   1  12        0.39        0.00      7.39 o
  -5   1  12       43.86       27.06      9.08 o
  -4   1  12       68.36       72.32      9.31 o
  -3   1  12      224.57      242.76     16.50 o
  -2   1  12       61.36       68.14     11.08 o
  -1   1  12       16.53       17.75      6.39 o
   0   1  12       26.43       32.97      8.12 o
   1   1  12      122.88      110.30     11.02 o
   2   1  12       29.62       31.14      7.46 o
   3   1  12       12.63       16.17      4.75 o
   4   1  12        4.26        4.36      7.56 o
   5   1  12        7.09       -1.27      7.47 o
   6   1  12        1.01        3.90      6.15 o
  -7   2  12       19.18        4.50      8.19 o
  -6   2  12        3.23        2.47      6.30 o
  -5   2  12       26.70       44.18      7.69 o
  -4   2  12        9.51        0.00      9.06 o
  -3   2  12        2.79        4.60      7.02 o
  -2   2  12        6.89        4.53      8.66 o
  -1   2  12      124.43      126.75     12.27 o
   0   2  12      110.34       85.74     11.64 o
   1   2  12        2.83        4.45      7.71 o
   2   2  12       18.75       20.13      7.12 o
   3   2  12       25.35       25.23      6.14 o
   4   2  12        4.71        7.71      5.45 o
   5   2  12        3.93       -2.51      7.29 o
   6   2  12        6.19        2.88      4.96 o
  -7   3  12        4.50        4.35      6.34 o
  -6   3  12        5.25        9.70      4.43 o
  -5   3  12        0.96       -1.40      6.75 o
  -4   3  12       53.28       40.51      8.48 o
  -3   3  12      112.68      102.31     13.46 o
  -2   3  12      160.34      140.49     14.11 o
  -1   3  12      324.36      353.85     20.76 o
   0   3  12       38.67       25.53      9.11 o
   1   3  12       64.20       71.50     10.06 o
   2   3  12       31.15       28.22      7.67 o
   3   3  12       33.21       35.21      8.12 o
   4   3  12        3.21        0.00      8.48 o
   5   3  12       14.71       10.77      5.03 o
   6   3  12        4.92        9.28      4.15 o
  -7   4  12      131.61      155.94     10.50 o
  -6   4  12       13.08        5.88      6.95 o
  -5   4  12       57.47       62.55      9.21 o
  -4   4  12        4.04       -1.49      6.15 o
  -3   4  12       95.73       96.24     10.58 o
  -2   4  12      347.71      321.18     19.81 o
  -1   4  12      629.86      612.88     26.26 o
   0   4  12      161.58      169.48     14.36 o
   1   4  12       28.16       20.98      8.31 o
   2   4  12        3.30        4.05      5.35 o
   3   4  12        1.18        1.50      7.51 o
   4   4  12        8.42       15.05      5.95 o
   5   4  12        0.14        2.42      3.43 o
   6   4  12       38.42       37.26      6.57 o
  -7   5  12        1.52       -5.13      5.13 o
  -6   5  12       89.61      109.86     11.17 o
  -5   5  12      142.40      153.14     12.72 o
  -4   5  12      180.17      178.92     14.71 o
  -3   5  12      188.68      187.08     14.18 o
  -2   5  12       30.39       38.82      8.79 o
  -1   5  12       12.81       17.22      5.45 o
   0   5  12       18.84       25.01      7.42 o
   1   5  12       46.87       41.17      8.48 o
   2   5  12        2.81        0.00      6.34 o
   3   5  12        0.64        9.91      3.96 o
   4   5  12        5.30       15.65      5.90 o
   5   5  12        5.06        4.66      6.80 o
   6   5  12        3.91       -2.49      5.18 o
  -7   6  12       43.56       48.06      6.08 o
  -6   6  12        1.15       -6.84      6.84 o
  -5   6  12        0.76        6.17      3.84 o
  -4   6  12        2.28        9.76      4.58 o
  -3   6  12        0.46        6.10      4.98 o
  -2   6  12       45.32       55.27      7.94 o
  -1   6  12       15.69       17.32      6.99 o
   0   6  12        0.19       -2.98      7.89 o
   1   6  12       21.30        1.50      9.19 o
   2   6  12       21.84       17.08      8.11 o
   3   6  12       62.24       61.52     10.03 o
   4   6  12      122.88      138.53     12.99 o
   5   6  12       32.68       34.04      6.20 o
   6   6  12       15.30       10.25      4.41 o
  -6   7  12        0.03        2.66      3.51 o
  -5   7  12       33.16       30.36      7.17 o
  -4   7  12        4.16        1.42      7.14 o
  -3   7  12        1.50        6.03      7.07 o
  -2   7  12        3.90       -7.59      9.23 o
  -1   7  12      267.78      256.25     16.93 o
   0   7  12       37.94       27.32      9.76 o
   1   7  12        9.92       11.08      5.97 o
   2   7  12       78.66      108.41     11.00 o
   3   7  12        9.34        7.15      7.71 o
   4   7  12       21.92       26.61      6.70 o
   5   7  12       10.90       15.26      4.71 o
   6   7  12        7.93        2.76      3.23 o
  -6   8  12      206.44      200.05     12.76 o
  -5   8  12       20.58       19.09      6.75 o
  -4   8  12        2.15       -7.46      7.46 o
  -3   8  12        0.39       -8.39      8.39 o
  -2   8  12      110.43      110.15     11.70 o
  -1   8  12       13.62       15.25      5.83 o
   0   8  12      115.81      104.90     10.92 o
   1   8  12      213.66      231.95     16.35 o
   2   8  12       12.63       24.41      5.43 o
   3   8  12       29.08       35.99      7.67 o
   4   8  12        5.63       15.45      5.33 o
   5   8  12        1.95        0.00      5.20 o
  -6   9  12       85.98       96.26      8.98 o
  -5   9  12       71.47       83.99      9.76 o
  -4   9  12      212.58      210.88     14.84 o
  -3   9  12       15.65        2.86      7.29 o
  -2   9  12       35.19       35.64      8.41 o
  -1   9  12        4.38        4.51      7.81 o
   0   9  12        2.94       14.93      3.86 o
   1   9  12      104.16      102.12     11.42 o
   2   9  12       23.56       17.05      7.71 o
   3   9  12      120.66      156.74     13.16 o
   4   9  12       74.01       61.38      8.63 o
   5   9  12       99.03       97.46      8.64 o
  -6  10  12       55.84       54.48      5.93 o
  -5  10  12       34.34       26.01      6.22 o
  -4  10  12      104.27       90.29     10.68 o
  -3  10  12       53.28       45.35      8.99 o
  -2  10  12        9.12        9.56      7.29 o
  -1  10  12       58.39       57.51      9.51 o
   0  10  12      102.04      105.72     11.97 o
   1  10  12      119.23      111.30     11.58 o
   2  10  12        2.36        1.35      6.80 o
   3  10  12       51.86       53.68      8.79 o
   4  10  12        1.83       -1.02      4.93 o
   5  10  12       13.50        8.94      4.56 o
  -5  11  12        3.00        6.44      4.01 o
  -4  11  12       62.63       60.13      8.46 o
  -3  11  12        2.92        1.27      5.55 o
  -2  11  12        2.02       -1.35      7.26 o
  -1  11  12       17.96       20.53      7.10 o
   0  11  12        3.04        5.57      5.57 o
   1  11  12      131.55      119.58     11.58 o
   2  11  12        6.36        3.83      4.95 o
   3  11  12       39.80       37.16      7.47 o
   4  11  12       14.41       18.37      4.75 o
  -5  12  12       20.61        9.33      4.53 o
  -4  12  12        5.03        0.99      6.90 o
  -3  12  12        0.62        5.80      6.25 o
  -2  12  12        0.13        5.90      3.68 o
  -1  12  12        0.09        0.00      7.12 o
   0  12  12       18.04        6.10      6.80 o
   1  12  12       33.83       22.79      7.02 o
   2  12  12        0.05       -6.65      6.65 o
   3  12  12        7.77        8.14      3.33 o
   4  12  12        0.76        3.14      4.05 o
  -4  13  12       65.59       61.05      7.81 o
  -3  13  12       40.61       36.94      6.92 o
  -2  13  12        1.29       -2.26      4.53 o
  -1  13  12       30.78       46.26      6.97 o
   0  13  12       13.49       20.70      5.28 o
   1  13  12       14.67       25.24      5.13 o
   2  13  12       46.05       55.68      6.92 o
   3  13  12       15.92       18.10      4.33 o
  -3  14  12       48.85       57.41      7.05 o
  -2  14  12      101.08       96.09      9.55 o
  -1  14  12       69.76       61.25      8.89 o
   0  14  12       49.11       45.04      7.46 o
   1  14  12        2.61        0.67      4.08 o
   2  14  12        0.03        2.67      4.65 o
   3  14  12        0.10        4.76      2.78 o
  -3  15  12      100.29      114.54      8.33 o
  -2  15  12       11.89        8.79      4.96 o
  -1  15  12       42.55       50.49      6.72 o
   0  15  12        0.11        0.00      3.73 o
   1  15  12       37.07       52.49      6.24 o
   2  15  12       36.26       35.47      6.47 o
  -1  16  12        3.98        1.40      4.65 o
   0  16  12       13.91        4.93      5.77 o
  -7   1  13        0.34       -0.67      4.31 o
  -6   1  13       36.36       41.58      7.71 o
  -5   1  13       25.17       29.74      7.00 o
  -4   1  13       54.11       45.67      8.86 o
  -3   1  13       82.19       62.79     11.20 o
  -2   1  13        6.24        7.69      8.27 o
  -1   1  13     1132.69     1157.01     37.43 o
   0   1  13      257.92      295.79     18.87 o
   1   1  13        5.60        0.00      6.34 o
   2   1  13       31.99       27.03      8.33 o
   3   1  13      150.34      153.85     13.59 o
   4   1  13       21.66       22.80      6.20 o
   5   1  13       98.46       80.31      9.45 o
   6   1  13       35.93       45.99      6.05 o
  -6   2  13        6.01       -5.52      5.52 o
  -5   2  13        0.15       -2.56      6.02 o
  -4   2  13        6.81        6.75      4.83 o
  -3   2  13      176.47      170.71     13.93 o
  -2   2  13      133.27      126.97     13.01 o
  -1   2  13        3.06       14.36      6.32 o
   0   2  13       13.39       28.30      7.29 o
   1   2  13        1.92        4.53      6.92 o
   2   2  13       25.08       23.97      6.92 o
   3   2  13        1.51        5.77      6.77 o
   4   2  13        0.67       -2.57      7.51 o
   5   2  13      102.83      103.81     10.78 o
   6   2  13        2.49        8.49      3.83 o
  -6   3  13      223.41      265.73     14.71 o
  -5   3  13        5.33        5.95      5.58 o
  -4   3  13        3.35        2.88      8.11 o
  -3   3  13       19.72       16.08      6.82 o
  -2   3  13      149.58      147.19     13.32 o
  -1   3  13      283.07      269.59     18.79 o
   0   3  13     1020.32     1035.60     34.96 o
   1   3  13        0.80        3.03      7.71 o
   2   3  13       10.08       15.90      4.66 o
   3   3  13        5.82        4.28      5.53 o
   4   3  13        0.01       -2.54      5.95 o
   5   3  13        2.47        1.04      5.17 o
   6   3  13        0.73        0.67      4.43 o
  -6   4  13        0.35        1.94      4.95 o
  -5   4  13        0.21        0.00      6.72 o
  -4   4  13        0.16        2.83      7.19 o
  -3   4  13       36.68       35.87      9.14 o
  -2   4  13       13.59       28.52      7.36 o
  -1   4  13      177.97      178.10     15.56 o
   0   4  13      338.62      331.58     19.73 o
   1   4  13       23.07       35.14      7.72 o
   2   4  13       44.43       42.39      8.78 o
   3   4  13       13.32       17.82      7.32 o
   4   4  13       22.85       24.16      6.07 o
   5   4  13        0.33        3.98      5.78 o
  -6   5  13       16.10       26.95      5.48 o
  -5   5  13       46.61       44.78      6.89 o
  -4   5  13        0.06       -4.10      5.28 o
  -3   5  13        1.88       -2.93      6.85 o
  -2   5  13       19.81       24.27      6.55 o
  -1   5  13        0.18       -4.55      6.94 o
   0   5  13      251.07      235.78     17.08 o
   1   5  13       21.21       25.94      7.05 o
   2   5  13       27.14       30.17      7.22 o
   3   5  13       10.38        5.52      6.45 o
   4   5  13       10.03        7.26      5.03 o
   5   5  13        3.56        4.71      5.58 o
  -6   6  13        0.12       -5.03      5.03 o
  -5   6  13        8.71       10.67      5.70 o
  -4   6  13        1.36        1.34      6.69 o
  -3   6  13      138.98      145.55     12.84 o
  -2   6  13       35.96       31.96      7.07 o
  -1   6  13       61.16       74.79      9.73 o
   0   6  13        0.08        4.00      5.83 o
   1   6  13        7.53       -1.45      7.00 o
   2   6  13      121.92       92.66     12.24 o
   3   6  13       18.15       24.94      5.20 o
   4   6  13        0.06        7.69      4.48 o
   5   6  13        0.10        2.64      5.05 o
  -6   7  13      135.94      134.89     10.68 o
  -5   7  13      159.42      185.41     13.04 o
  -4   7  13       19.15       21.33      5.60 o
  -3   7  13       41.50       32.78      8.22 o
  -2   7  13        0.96        8.81      5.08 o
  -1   7  13       64.39       72.65     10.41 o
   0   7  13      202.23      208.91     15.28 o
   1   7  13       28.48       23.27      8.89 o
   2   7  13       44.96       46.51      7.69 o
   3   7  13       24.09       27.37      6.74 o
   4   7  13        1.65        4.35      5.75 o
   5   7  13        7.03        4.81      4.81 o
  -5   8  13        1.07       -4.88      5.45 o
  -4   8  13       14.97       29.02      5.60 o
  -3   8  13      210.29      230.24     15.06 o
  -2   8  13       58.74       63.66      9.38 o
  -1   8  13       62.62       69.93     10.11 o
   0   8  13        0.31        1.44      7.22 o
   1   8  13        4.98        5.65      6.64 o
   2   8  13        0.75        2.69      5.03 o
   3   8  13        2.44       11.35      5.00 o
   4   8  13       16.71       14.76      5.85 o
   5   8  13        2.72        7.59      2.99 o
  -5   9  13        0.29        0.00      4.81 o
  -4   9  13        2.65       -5.55      6.19 o
  -3   9  13      103.01       98.73     11.15 o
  -2   9  13       10.93       10.92      5.47 o
  -1   9  13       40.87       33.70      8.59 o
   0   9  13       32.72       30.64      8.36 o
   1   9  13        2.09       -2.67      5.35 o
   2   9  13        0.03        0.00      5.35 o
   3   9  13        5.56        3.39      5.88 o
   4   9  13        1.85       10.93      3.33 o
  -5  10  13       35.49       32.55      5.87 o
  -4  10  13       16.86       13.59      6.08 o
  -3  10  13      104.90       94.12     10.97 o
  -2  10  13        0.71        1.29      5.60 o
  -1  10  13        3.40        2.66      6.79 o
   0  10  13        6.88       12.34      3.95 o
   1  10  13        7.77       -3.79      7.26 o
   2  10  13       50.39       42.03      7.97 o
   3  10  13       14.78       17.24      5.65 o
   4  10  13       23.90       19.22      5.55 o
  -4  11  13       71.49       61.08      7.64 o
  -3  11  13        0.75        6.45      4.81 o
  -2  11  13        1.51       15.03      4.81 o
  -1  11  13        1.59        7.44      4.30 o
   0  11  13       72.34       64.86      9.70 o
   1  11  13       62.91       66.37      9.09 o
   2  11  13       57.29       59.26      8.44 o
   3  11  13        0.63       -4.80      4.80 o
   4  11  13        0.52       -2.66      4.11 o
  -4  12  13        6.79        9.09      3.71 o
  -3  12  13      163.00      176.20     12.15 o
  -2  12  13       32.30       46.21      6.72 o
  -1  12  13      104.63      140.16     10.98 o
   0  12  13        2.37        3.73      4.78 o
   1  12  13       38.21       46.97      6.54 o
   2  12  13       89.78       95.24      9.43 o
   3  12  13       18.85       25.53      5.30 o
  -3  13  13        3.06        7.97      3.79 o
  -2  13  13        8.39       12.34      4.86 o
  -1  13  13        0.73        9.88      4.11 o
   0  13  13        6.56        5.90      3.41 o
   1  13  13       15.05       13.01      4.43 o
   2  13  13       22.87       28.74      5.92 o
  -2  14  13        2.70       -2.26      4.71 o
  -1  14  13        8.43       10.50      4.91 o
   0  14  13       51.42       50.18      6.24 o
   1  14  13       10.36        8.73      4.33 o
  -6   0  14        0.48       -1.62      3.81 o
  -5   0  14       26.41       30.53      6.79 o
  -4   0  14        8.28        8.76      5.12 o
  -3   0  14        4.00        7.62      3.56 o
  -2   0  14      199.64      191.26     15.50 o
  -1   0  14      101.32      124.16     12.30 o
   0   0  14      575.17      574.91     25.96 o
   1   0  14      104.12       87.81     11.74 o
   2   0  14      101.44       95.00     10.82 o
   3   0  14       10.63        8.69      5.90 o
   4   0  14        6.50       -4.41      6.79 o
   5   0  14       24.31       23.74      5.77 o
  -6   1  14       42.93       37.63      5.92 o
  -5   1  14       52.26       56.30      8.84 o
  -4   1  14        5.88        1.30      5.70 o
  -3   1  14        2.03        2.86      7.27 o
  -2   1  14        0.72        0.00      8.04 o
  -1   1  14       79.92       79.62     10.55 o
   0   1  14      184.98      179.29     15.10 o
   1   1  14       34.06       27.30      7.81 o
   2   1  14        8.96       11.27      4.60 o
   3   1  14        5.10        3.90      6.75 o
   4   1  14        4.65       -6.57      6.59 o
   5   1  14        0.42       -5.60      5.60 o
  -6   2  14       11.05        5.87      5.20 o
  -5   2  14       31.91       35.77      7.21 o
  -4   2  14        8.00       11.23      5.67 o
  -3   2  14       71.07       92.46      9.95 o
  -2   2  14       72.14       77.78     10.58 o
  -1   2  14        1.00       -2.98      6.97 o
   0   2  14        4.32       12.84      5.50 o
   1   2  14        0.39        4.36      6.67 o
   2   2  14        0.05        4.20      5.42 o
   3   2  14       21.35       18.86      6.54 o
   4   2  14        1.19        3.28      5.67 o
   5   2  14        8.12        5.90      4.51 o
  -6   3  14        0.08        0.77      5.03 o
  -5   3  14        6.45        5.33      6.32 o
  -4   3  14        0.77       -2.52      5.92 o
  -3   3  14       45.62       36.34      7.41 o
  -2   3  14        0.78        5.85      4.15 o
  -1   3  14      172.06      196.37     14.94 o
   0   3  14       79.14       95.10     11.85 o
   1   3  14        9.50        4.33      8.29 o
   2   3  14        7.62       -6.84      8.31 o
   3   3  14        8.74        5.90      4.70 o
   4   3  14        3.35        0.00      5.78 o
   5   3  14        0.05        3.61      3.61 o
  -6   4  14        2.67       -0.72      6.00 o
  -5   4  14        8.64       15.10      4.00 o
  -4   4  14      137.73      168.69     12.92 o
  -3   4  14       64.79       67.70      8.81 o
  -2   4  14        7.46       11.55      6.24 o
  -1   4  14        1.30        1.47      8.22 o
   0   4  14       23.80       28.13      6.65 o
   1   4  14      219.60      204.47     14.84 o
   2   4  14       17.22       19.02      5.22 o
   3   4  14       57.21       43.53      8.51 o
   4   4  14       23.37       25.98      6.77 o
   5   4  14        8.68       13.16      4.38 o
  -5   5  14       81.02       82.11      8.64 o
  -4   5  14        5.59        8.78      5.80 o
  -3   5  14        0.87       -7.61      7.61 o
  -2   5  14       98.26       99.15     11.25 o
  -1   5  14       12.25       17.45      6.29 o
   0   5  14        0.75        0.00      6.90 o
   1   5  14       38.86       46.66      9.53 o
   2   5  14       42.51       40.66      8.01 o
   3   5  14        6.97        7.14      5.67 o
   4   5  14        8.36       10.41      5.22 o
   5   5  14        3.85        2.71      5.15 o
  -5   6  14        5.31        7.31      4.71 o
  -4   6  14       30.72       33.47      7.76 o
  -3   6  14       62.01       72.25      9.91 o
  -2   6  14        1.39        4.13      6.32 o
  -1   6  14       23.47       26.50      5.98 o
   0   6  14        3.15        1.40      6.99 o
   1   6  14        0.59        2.72      3.86 o
   2   6  14       13.28       13.67      6.84 o
   3   6  14       21.18       31.08      6.65 o
   4   6  14        7.93        7.32      4.23 o
  -5   7  14       12.01       13.93      4.95 o
  -4   7  14        0.03       -5.30      5.90 o
  -3   7  14        1.42        3.69      4.76 o
  -2   7  14        0.37       -7.66      7.66 o
  -1   7  14        0.02        1.82      4.66 o
   0   7  14        1.19        9.03      3.61 o
   1   7  14       15.66        1.32      9.73 o
   2   7  14        4.40       -3.63      5.53 o
   3   7  14        2.24        9.28      5.57 o
   4   7  14        5.49        0.84      5.52 o
  -5   8  14       62.57       69.29      7.04 o
  -4   8  14       65.72       77.03      9.36 o
  -3   8  14       27.65       27.73      6.80 o
  -2   8  14      167.61      161.24     13.11 o
  -1   8  14        2.26        5.25      6.94 o
   0   8  14        0.56        2.59      6.59 o
   1   8  14        6.16       -7.87      7.87 o
   2   8  14        3.93        6.15      4.35 o
   3   8  14       20.55       20.44      5.87 o
   4   8  14       24.12       29.54      5.03 o
  -4   9  14       23.18       27.25      4.96 o
  -3   9  14        9.28       12.09      5.73 o
  -2   9  14      145.93      168.72     12.84 o
  -1   9  14       10.72       25.48      6.10 o
   0   9  14       33.19       30.83      6.70 o
   1   9  14        2.60        3.90      3.73 o
   2   9  14        9.21       14.91      4.08 o
   3   9  14        0.98        3.58      3.26 o
  -4  10  14       55.65       55.67      6.59 o
  -3  10  14       21.83       14.71      6.03 o
  -2  10  14        3.21       -1.07      5.73 o
  -1  10  14        7.26        5.68      7.79 o
   0  10  14       38.43       26.95      7.79 o
   1  10  14       10.68       16.42      4.90 o
   2  10  14       43.64       38.43      6.85 o
   3  10  14       58.35       46.86      7.12 o
  -3  11  14       31.99       42.85      5.62 o
  -2  11  14      112.33      110.65     10.67 o
  -1  11  14        3.39       15.01      5.20 o
   0  11  14        3.07        8.09      4.36 o
   1  11  14        8.74        8.29      4.98 o
   2  11  14        6.15        3.36      6.05 o
  -3  12  14       38.08       27.20      4.78 o
  -2  12  14        0.21        4.40      3.88 o
  -1  12  14       21.76       27.28      4.96 o
   0  12  14        5.79       -2.61      6.20 o
   1  12  14        9.43        7.67      3.88 o
   2  12  14        0.82       -2.07      4.61 o
  -1  13  14        1.14        1.47      4.08 o
   0  13  14       11.32       19.46      3.90 o
   1  13  14       18.66       16.92      4.80 o
  -5   1  15        0.05       -5.50      5.50 o
  -4   1  15        0.28        1.09      5.47 o
  -3   1  15        0.93       -2.47      6.54 o
  -2   1  15       15.26       16.10      5.37 o
  -1   1  15       19.80       22.18      7.51 o
   0   1  15      119.21      106.84     12.91 o
   1   1  15        2.03        3.95      7.57 o
   2   1  15        0.02        1.22      5.35 o
   3   1  15       62.69       55.77      9.11 o
   4   1  15       26.42       30.86      6.19 o
  -5   2  15      126.06      121.65      9.80 o
  -4   2  15      174.72      188.53     12.54 o
  -3   2  15       49.93       62.42      8.24 o
  -2   2  15       45.21       39.85      7.04 o
  -1   2  15      238.78      283.17     17.55 o
   0   2  15      137.31      142.80     13.72 o
   1   2  15       86.79       80.07     10.11 o
   2   2  15        0.16        2.42      4.65 o
   3   2  15        7.26       17.62      5.23 o
   4   2  15       58.06       58.79      6.87 o
  -5   3  15        0.07        8.64      2.86 o
  -4   3  15        0.05        0.00      4.40 o
  -3   3  15        8.73       16.90      5.03 o
  -2   3  15       97.89       91.46     10.38 o
  -1   3  15        3.80        5.42      6.35 o
   0   3  15        1.27        1.32      6.64 o
   1   3  15        0.93        9.43      4.11 o
   2   3  15       22.65       15.88      6.84 o
   3   3  15       38.89       35.04      7.24 o
   4   3  15        5.12        0.00      5.80 o
  -5   4  15      111.75      146.07      9.45 o
  -4   4  15       44.02       50.40      7.10 o
  -3   4  15        2.05        5.47      4.75 o
  -2   4  15       15.21       17.85      6.42 o
  -1   4  15       18.80       22.08      7.24 o
   0   4  15        1.56        4.33      4.66 o
   1   4  15       35.43       26.76      6.90 o
   2   4  15        8.89       14.66      4.70 o
   3   4  15       10.43        0.00      6.80 o
   4   4  15        0.27       -4.36      4.36 o
  -5   5  15        0.05       -1.40      4.43 o
  -4   5  15        8.36        3.83      4.48 o
  -3   5  15       19.36       16.50      6.54 o
  -2   5  15       13.61       10.68      5.00 o
  -1   5  15        2.63        3.86      5.88 o
   0   5  15       19.86       19.32      5.38 o
   1   5  15        2.09        1.22      4.38 o
   2   5  15       37.73       51.17      7.82 o
   3   5  15        1.04        7.54      3.78 o
   4   5  15        0.27       -2.78      4.26 o
  -4   6  15       58.35       55.27      7.22 o
  -3   6  15        5.81        9.24      4.66 o
  -2   6  15       64.25       71.47      9.48 o
  -1   6  15        0.38       -7.77      7.77 o
   0   6  15       68.43       72.60      9.71 o
   1   6  15       78.83       92.80      9.70 o
   2   6  15        2.65        5.27      5.68 o
   3   6  15        2.54        4.40      4.73 o
  -4   7  15        1.12       -4.03      5.97 o
  -3   7  15       31.99       23.19      7.04 o
  -2   7  15       38.96       44.40      6.80 o
  -1   7  15      123.83      123.05     11.87 o
   0   7  15        6.00        0.00      5.53 o
   1   7  15       37.77       37.91      7.31 o
   2   7  15        2.32       -6.79      7.05 o
   3   7  15       12.48       10.16      4.58 o
  -4   8  15       44.88       40.74      6.35 o
  -3   8  15        8.63        7.26      4.20 o
  -2   8  15        6.82        9.60      5.13 o
  -1   8  15       10.04       21.05      5.28 o
   0   8  15        0.09       -4.21      5.95 o
   1   8  15        2.67        4.06      5.92 o
   2   8  15        0.50       -5.32      5.32 o
   3   8  15        7.56        7.12      3.76 o
  -3   9  15        0.96       -3.19      3.56 o
  -2   9  15        0.01        0.94      4.65 o
  -1   9  15       13.02        5.95      8.07 o
   0   9  15        1.68       -1.92      4.58 o
   1   9  15        1.64        0.92      3.31 o
   2   9  15        7.67        7.44      4.18 o
  -3  10  15       11.05       11.87      4.51 o
  -2  10  15        0.34       -5.82      5.82 o
  -1  10  15        0.15        4.70      4.16 o
   0  10  15        1.02        0.00      4.68 o
   1  10  15       14.40       12.91      4.56 o
   2  10  15        6.44       -1.34      4.83 o
  -2  11  15       22.90       18.25      4.70 o
  -1  11  15       53.58       61.17      6.90 o
   0  11  15       13.03       26.65      4.53 o
   1  11  15       20.95       28.87      4.65 o
  -4   0  16        7.44        6.60      3.81 o
  -3   0  16       15.86       14.73      5.10 o
  -2   0  16       23.86       23.82      5.27 o
  -1   0  16       11.99       20.24      5.52 o
   0   0  16       43.32       48.80      7.41 o
   1   0  16        2.50       -5.88      5.88 o
   2   0  16       20.18       11.07      6.35 o
   3   0  16        8.50        3.18      6.03 o
  -4   1  16       23.87       21.28      5.75 o
  -3   1  16      128.98      133.75     10.95 o
  -2   1  16        4.59        4.45      5.22 o
  -1   1  16       61.51       59.70      8.89 o
   0   1  16      101.73       91.88     10.58 o
   1   1  16       42.74       43.36      6.64 o
   2   1  16       28.32       37.53      6.29 o
   3   1  16        0.24        2.62      3.83 o
  -4   2  16        0.58       -1.57      4.60 o
  -3   2  16        9.04        7.84      5.55 o
  -2   2  16       15.48       19.69      4.56 o
  -1   2  16       14.50       23.72      5.68 o
   0   2  16       51.14       43.45      7.72 o
   1   2  16       14.63       12.82      6.29 o
   2   2  16       12.95       19.71      4.96 o
   3   2  16        0.21       -2.29      3.49 o
  -4   3  16        5.76        3.08      5.53 o
  -3   3  16       11.07       10.15      5.53 o
  -2   3  16       44.81       31.29      8.06 o
  -1   3  16       16.74       18.69      5.23 o
   0   3  16        4.12        5.12      4.80 o
   1   3  16       65.79       60.43      8.44 o
   2   3  16       17.54       25.91      6.05 o
   3   3  16        0.07        1.47      4.18 o
  -4   4  16       21.72       15.43      4.31 o
  -3   4  16        0.67        2.72      5.22 o
  -2   4  16       17.56       15.76      5.78 o
  -1   4  16       44.17       43.33      8.49 o
   0   4  16        9.37       12.02      5.43 o
   1   4  16       93.28       91.02      9.96 o
   2   4  16        0.37        2.66      4.06 o
   3   4  16       10.00       13.93      3.78 o
  -3   5  16       67.09       56.44      8.22 o
  -2   5  16       21.48       26.70      5.25 o
  -1   5  16       25.54       20.66      5.07 o
   0   5  16       50.29       33.72      7.09 o
   1   5  16        6.63       12.72      4.21 o
   2   5  16        2.38        2.78      3.81 o
  -3   6  16        0.07        0.52      3.68 o
  -2   6  16       13.37       18.86      5.20 o
  -1   6  16       70.93       69.24      9.11 o
   0   6  16        0.46       -1.87      4.96 o
   1   6  16        2.53       -6.32      6.32 o
   2   6  16       18.98       21.45      4.35 o
  -3   7  16        1.02       -0.70      5.07 o
  -2   7  16        2.27       -0.82      4.41 o
  -1   7  16        1.88        2.98      4.35 o
   0   7  16        4.12       -4.31      6.03 o
   1   7  16        0.51        0.00      4.81 o
   2   7  16        2.85        4.11      4.75 o
  -2   8  16        0.47        0.00      4.00 o
  -1   8  16        0.08        2.41      3.68 o
   0   8  16       59.54       50.33      6.69 o
   1   8  16        1.69        1.44      3.83 o
  -1   9  16        4.30        8.79      3.24 o
   0   9  16        0.15        0.69      3.79 o
  -3   1  17        6.98        2.74      4.65 o
  -2   1  17        0.14        4.33      3.33 o
  -1   1  17       15.66       10.41      4.91 o
   0   1  17        3.28        7.36      2.83 o
   1   1  17        8.25        8.88      5.10 o
  -2   2  17       34.16       23.22      6.39 o
  -1   2  17       70.69       60.63      7.86 o
   0   2  17       31.55       21.58      6.29 o
   1   2  17       13.24       18.89      4.36 o
  -2   3  17        0.30        0.00      3.86 o
  -1   3  17        9.91        1.64      6.45 o
   0   3  17        0.67        3.21      3.76 o
   1   3  17        1.16        1.47      4.53 o
  -2   4  17       10.51        6.67      4.58 o
  -1   4  17       61.41       64.16      6.57 o
   0   4  17       24.61       27.30      5.55 o
   1   4  17        0.11       -5.53      5.53 o
  -1   5  17        4.59       -0.70      4.53 o
   0   5  17       78.25       65.11      7.57 o
 
